# Supplementary material for: Molecular Atlas of HER2+ Breast Cancer Cells Treated with Endogenous Ligands: Temporal Insights into Mechanisms of Trastuzumab Resistance
Source: Cancers (Basel). 2024 Jan 27;16(3):553. doi: 10.3390/cancers16030553 (PMC10854992; doi:10.3390/cancers16030553)
Supplement: Supplementary file 1 [file cancers-16-00553-s001.zip]

Archive with 2 entries (2 files):
- AdditionalFile1.xlsx
- AdditionalFile2 _postRevision.pdf
