# Supplementary material for: Molecular Atlas of HER2+ Breast Cancer Cells Treated with Endogenous Ligands: Temporal Insights into Mechanisms of Trastuzumab Resistance
Source: Cancers (Basel). 2024 Jan 27;16(3):553. doi: 10.3390/cancers16030553 (PMC10854992; doi:10.3390/cancers16030553)
Supplement: Supplementary file 1 [file cancers-16-00553-s001.zip › AdditionalFile1.xlsx]

## Sheet: S1_EGF_RPPA
Table S1_EGF_RPPA: Superset of differentially expressed proteins (DEPs) identified by comparing EGF to Control treatment in BT474, for every time point (adj p<0.05). 0 indicates genes that were not identified as DEP at a given timepoint.
antibodyName	geneName	geneID	EGF_30	EGF_1h	EGF_12h	EGF_24h
Bcl2A1	BCL2A1	597	0	-0.147489	0	0
PAR	(PAR Modification)	0	0.485271	0	0	0
ACC_pS79	ACACA/ACACB	31/32	0.734965	0.895772	0.796189	0.860378
ACC1	ACACA/ACACB	31/32	0	0	0.890516	0
b.Actin	ACTB	60	0	0	0	0.116297
ACVRL1	ACVRL1	94	-0.0924914	0	0	-0.0826662
Akt1	AKT1	207	-0.153793	-0.323974	0	0
Akt1_pS473	AKT1	207	0.194878	0	0	-0.194535
Akt	AKT1/AKT2/AKT3	207/208/10000	0	-0.339636	0	0
Akt_pS473	AKT1/AKT2/AKT3	207/208/10000	0.714458	0.637728	0	0
Akt_pT308	AKT1/AKT2/AKT3	207/208/10000	0.754508	0.459493	0	0
PRAS40	AKT1S1	84335	0.168774	0	0	0
Akt2_pS474	AKT2	208	0.121672	0	0	0
A.Raf	ARAF	369	0.268516	0.313146	0	0
A.Raf_pS299	ARAF	369	0	0	0	-0.144047
ARID1A	ARID1A	8289	0	-0.115995	0	-0.336423
Atg3	ATG3	64422	-0.129416	0	0	-0.209994
Atg5	ATG5	9474	0.385005	0.401244	0	0.379882
Atg7	ATG7	10533	0	0	0	-0.270914
ATP5H	ATP5PD	10476	0.24839	0	0	0
Aurora.A	AURKA	6790	0	0	0	-0.228196
Aurora.ABC_pT288_pT232_pT198	AURKA/AURKB/AURKC	6790/9212/6795	-0.205771	0	0	0
Aurora.B	AURKB	9212	-0.368399	-0.518821	0	0
MERIT40_pS29	BABAM1	29086	0	0	0	0.14264
Bad_pS112	BAD	572	0	0.120789	0	0
Bax	BAX	581	0	0.140811	0	0
Puma	BBC3	27113	-0.149572	0	0	0
Bcl2	BCL2	596	0	0	0	-0.0147638
Bcl.xL	BCL2L1	598	0	0	-0.140503	0
Bim	BCL2L11	10018	0.713743	0.446261	0	0
B.Raf	BRAF	673	0	-0.194862	0.122146	0
Caveolin.1	CAV1	857	0	0.45549	0	0
B7.H3	CD276	80381	-0.217858	0	0	-0.360972
CD44	CD44	960	0	0	0	0.181888
cdc25C	CDC25C	995	0	-0.292815	0	0
E.Cadherin	CDH1	999	-0.785869	-0.830337	-0.635939	-0.742114
P.Cadherin	CDH3	1001	0.463112	0	0	0.199053
CDK1_pT14	CDK1/CDK2/CDK3	983/1017/1018	0	-0.434683	0	0
p21	CDKN1A	1026	-0.307774	0	0	0
p27.Kip1	CDKN1B	1027	0	0	0	-0.2288
p27_pT198	CDKN1B	1027	0	0	0	0.136521
CDKN2A	CDKN2A	1029	-0.636136	-0.741307	-0.634063	0
CHD1L	CHD1L	9557	0	0.0615939	0	0
Chk1	CHEK1	1111	-0.207973	0	0	0
Claudin.7	CLDN7	1366	-0.629906	0	0	0
COG3	COG3	83548	0.197427	0.20516	0	0
CRABP2	CRABP2	1382	0	-0.350738	-0.676887	-0.367319
CREB_pS133	CREB1	1385	0	0.342794	0	0
b.Catenin	CTNNB1	1499	0	-0.136659	0	-0.433496
DAPK1_pS308	DAPK1	1612	0	0	0	0.242657
DDR1	DDR1	780	0	0	0.140437	0
DDR1_pY513	DDR1	780	0.310814	0	0	0.480381
Smac	DIABLO	56616	0.599863	0.387615	0	0
DNA_POLG	DNA_POLG	5428	-0.185519	-0.133434	0	-0.263406
CD26	DPP4	1803	0.172567	0.213857	0	0
DUSP4	DUSP4	1846	-0.854804	-0.530716	1.11968	1.16165
DUSP6	DUSP6	1848	0	0	0.863933	0.715205
Dvl3	DVL3	1857	0.0708021	0	0.124125	0
DYRK1B	DYRK1B	9149	0	0	0	-0.637054
eEF2	EEF2	1938	0.111047	0	0	0
eEF2K	EEF2K	29904	0	-0.271755	-0.192909	-0.310518
EGFR	EGFR	1956	0	0	0	-0.137224
EGFR_pY1173	EGFR	1956	0.436495	0.427929	0	0
PERK	EIF2AK3	9451	0	0.364376	0.380797	0.370195
X4E.BP1_pS65	EIF4EBP1	1978	0	0	0.158798	0
eIF4G	EIF4G1	1981	-0.124472	0	0	0
Enolase.1	ENO1	2023	0	0	0	0.212305
Enolase.2	ENO2	2026	-0.157826	0	0	0
ENY2	ENY2	56943	-0.47779	0	-0.231444	-0.536531
EphA2_pY588	EPHA2	1969	0.426122	0	0	0.42369
VHL.EPPK1	EPPK1	83481	0	-0.355213	0.441565	0
HER3	ERBB3	2065	0.317528	0.333112	0	0
HER3_pY1289	ERBB3	2065	0.388295	0	0	0
ERCC5	ERCC5	2073	0.167405	0.187788	0	0
ER.a	ESR1	2099	0	0	-0.40118	-0.532464
ER.a_pS118	ESR1	2099	0	0	0	-0.592097
FABP5	FABP5	2171	0	0	0	-0.133605
FANCD2	FANCD2	2177	-0.150384	0	0	0
FASN	FASN	2194	0	0	0.659784	0.498698
FGF.basic	FGF2	2247	0.391617	0.488735	0.531879	0.51222
FOXM1	FOXM1	2305	-0.284309	-0.363261	0	0
FOXO3	FOXO3	2309	0	0.261688	0	0
FRS2.alpha_pY196	FRS2	10818	0.412773	0	0	0.409329
FTO	FTO	79068	-0.235374	0	0	-0.352681
Src_pY416	FYN/HCK/LCK/LYN/SRC/YES1	2534/3055/3932/4067/6714/7525	0	0.414732	0	0.172238
G6PD	G6PD	2539	0	0	0.495851	0.402937
GATA3	GATA3	2625	0	-1.44772	0	0
Connexin.43	GJA1	2697	0	0	0	-0.768094
GRB2	GRB2	2885	0	0	0	0.0699645
GSK.3a.b	GSK3A/GSK3B	2931/2932	0	-0.119255	0	0
Gys	GYS1	2997	-0.397614	-0.427713	0	-0.307716
Gys_pS641	GYS1	2997	-0.190441	-0.24581	0	0
H2AX_pS139	H2AX	3014	0	0.38755	0	0
Histone.H3	H3C1-4/6-8/10-12	8350-8/8968	0	0.30005	0	0.243303
Hexokinase.I	HK1	3098	0	-0.146475	0	0
Hexokinase.II	HK2	3099	0.770466	0.751693	0.885894	0.860183
HLA.DQA1	HLA-DQA1	3117	0	0.125492	0	0
HSP27_pS82	HSBP1	3315	0	0.409274	0	0
HSP60	HSPD1	3329	0	-0.198895	0	0
IGFBP2	IGFBP2	3485	-0.341845	-0.386698	0	-0.791272
INPP4b	INPP4B	8821	0	-1.16611	0	0
IR.b	INSR	3643	0.383064	0.367849	0	0
Jak2	JAK2	3717	0	0	0	-0.143285
c.Jun_pS73	JUN	3725	0.325355	0.864796	0.384236	0.230762
GCN5L2	KAT2A	2648	0	-0.214379	0	0
VEGFR.2_pY1175	KDR	3791	0.4328	0	0	0.424258
c.Kit	KIT	3815	0	0	0	0.216203
CD171	L1CAM	3897	0	-0.320666	-0.136238	-0.197107
LAD1	LAD1	3898	0	-0.469237	0	0
LCN2	LCN2	3934	0.359938	0.219618	0	0
DNA.Ligase.IV	LIG4	3981	0.0941394	0	0	0.1749
Lyn	LYN	4067	0	0.167459	0	0
MACC1	MACC1	346389	0	0	0.953222	0.988129
LC3A.B	MAP1LC3A/MAP1LC3B	84557/81631	-0.337059	0	0	0
MAPK_pT202_Y204	MAPK1/MAPK3	5594/5595	0	0	0	-0.308204
p38.MAPK	MAPK11/12/14	5600/6300/1432	-0.0873212	0	0	-0.263865
JNK_pT183_Y185	MAPK8	5599	0.39316	0	0	0
JNK2	MAPK9	5601	0	-0.161695	0	0
MDM2_pS166	MDM2	4193	0.166209	0	0.154469	0
METTL3	METTL3	56339	0	0	0	-0.195115
Mitofusin.1	MFN1	55669	0	0	0	-0.268707
Mitofusin.2	MFN2	9927	0	0	0.210862	0
MMP14	MMP14	4323	-0.239187	0	0	-0.2528
MSH6	MSH6	2956	0	-0.260621	0	0
MSI2	MSI2	124540	-0.310177	0	0	0
MTSS1	MTSS1	9788	-0.153703	0	0	0
EMA	MUC1	4582	0	0.212058	0	0.247618
Myosin.IIa	MYH9	4627	0	-0.317806	0	0
NDRG1_pT346	NDRG1	10397	0.555112	0.628958	0	0
Merlin	NF2	4771	0	-0.27202	0	0.445959
Notch3	NOTCH3	4854	0	0.258145	0	0
Heregulin	NRG1	3084	0	0	0	0.15226
PAK1	PAK1	5058	0.474895	0.489261	0.557556	0
PAK4	PAK4	10298	0	0	0	-0.133647
PARG	PARG	8505	0	0	-0.145123	0
PAX8	PAX8	7849	-0.492461	0	-0.32602	-0.539512
PDK1_pS241	PDPK1	5170	0	0	0	0.0647562
PEA.15	PEA15	8682	0	-0.349393	0	-0.145522
PR	PGR	5241	-1.3604	-1.5082	-1.3971	-1.72931
PHGDH	PHGDH	26227	0.403822	0	0	0.402523
PI3K.p110.b	PIK3CB	5291	0	0	0	0.161006
PI3K.p85	PIK3R1	5295	0.0915849	0	0	0
PIP4K2B	PIP4K2B	8396	-0.307622	-0.25465	0	0
PLC.gamma1	PLCG1	5335	0	0	0	0.0846909
PLC.gamma1_pS1248	PLCG1	5335	0.290507	0	0	0
PMS2	PMS2	5395	-0.146921	-0.281844	0	0
Oct.4	POU5F1	5460	0	0.404938	0	0
Cyclophilin.F	PPIF	10105	-0.179583	-0.262126	0	-0.149319
PRC1_pT481	PRC1	9055	-0.123756	-0.259175	0	0
PREX1	PREX1	57580	-0.930572	-0.623115	-1.33453	-1.34125
AMPKa	PRKAA1/PRKAA2	5562/5563	0	0.174571	0	0.186824
PKA.a	PRKAR1A	5573	0	0	-0.104295	0
PKCa	PRKCA	5578	0.277145	0	0.28304	0.430843
PKC.b.II_pS660	PRKCA/B/D/E/H/Q	5578-81/5583/5588	0	0	0	-0.16776
PKC.delta_pS664	PRKCD	5580	0	0	0	0.0991943
PTEN	PTEN	5728	-0.668158	0	0	-0.800094
FAK_pY397	PTK2	5747	0.250052	0.208562	0	-0.0710867
Pyk2_pY402	PTK2B	2185	0	0.209944	0	0
SHP2	PTPN11	5781	0	0.203806	0	0
PTPN12	PTPN12	5782	0.206145	0.130524	0	0.189479
Rab25	RAB25	57111	0	0	-0.15682	0
Rad17_pS645	RAD17	5884	-0.418242	-0.394674	0	-0.266346
Rad23A	RAD23A	5886	0	0.142094	0	0
Rb_pS807_S811	RB1	5925	0.43378	0.440688	0	0.618574
Rheb	RHEB	6009	0.033491	0	0	0
Rictor	RICTOR	253260	0.451888	0.210653	0.349814	0.324211
Rictor_pT1135	RICTOR	253260	0.361538	0	0.333878	0.335947
S6_pS235_S236	RPS6	6194	0	-0.664679	0	0
S6_pS240_S244	RPS6	6194	-0.387485	-0.300564	0	0
RSK1	RPS6KA1	6195	0	0	0.178992	0
RSK	RPS6KA1-3	6195-7	0.0494382	0	0	-0.298222
p70.S6K_pT389	RPS6KB1	6198	0	0	0	0.166682
Raptor	RPTOR	57521	0	-0.0727713	0	0
SCD	SCD	6319	0	0.113393	0	0
SDHA	SDHA	6389	0.3398	0	0	0.382419
SGK3	SGK3	23678	-0.409357	-0.445948	0	0
Shc_pY317	SHC1	6464	-0.102419	0	0	0
SIRP.alpha	SIRPA	140885	0.624362	0.499256	0.46818	0
SLC1A5	SLC1A5	6510	0.508136	0.530665	0	0.498247
Slfn11	SLFN11	91607	0	-0.190683	0	0.136346
SOD1	SOD1	6647	0	0	0	0.190304
Sox2	SOX2	6657	0.510248	0.633455	0	0
Src_pY527	SRC	6714	0.392968	0.362864	0	0
Stat3_pY705	STAT3	6774	0	0	0	0.186721
STING	STING1	340061	0.236584	0	0.246985	0
Synaptophysin	SYP	6855	0	0	0.643387	0.62509
TEAD	TEAD1-4	7003-5/8463	0	0	0.0392959	0
TFAM	TFAM	7019	0	0	0	-0.175665
Transglutaminase	TGM2	7052	-0.403461	0	0	0
TIGAR	TIGAR	57103	0	0	0.17196	0
p53	TP53	7157	0	0	0	-0.369705
TRIM25	TRIM25	7706	0	-0.114367	0	0
KAP1	TRIM28	10155	0	0	0.0856189	0
Tuberin_pT1462	TSC2	7249	0.321091	0.145664	0.171925	0
D.a.Tubulin	TUBA4A/TUBA3C	7277/7278	0.187939	0	0	0
TUFM	TUFM	7284	0.14041	0	0	0
Twist	TWIST1	7291	-0.120595	0	0	0
UBAC1	UBAC1	10422	0.186324	0	0.495704	0.229511
UBQLN4	UBQLN4	56893	-0.0783413	0	0	0
UGT1A	UGT1A1/3-5/7-10	54575-7/54579/54600/54657-9	0	-0.125357	0	0
ULK1_pS757	ULK1	8408	0.330942	0	0	0
UQCRC2	UQCRC2	7385	0	-0.180108	0.327258	0
UVRAG	UVRAG	7405	0	0.163775	0	0
VASP	VASP	7408	0	0.173068	0.254252	0
VAV1	VAV1	4709	0	0.658868	0	0
Wee1	WEE1	7465	-0.197172	0	0	0
XIAP	XIAP	331	0.150993	0	0	0
XPA	XPA	7507	0	0	0	-0.141883
YAP	YAP1	10413	0	-0.219154	-0.412982	-0.438284
YAP_pS127	YAP1	10413	-0.757031	-0.911047	-0.591017	-0.613809
YTHDF2	YTHDF2	51441	0	-0.20251	0	0
X14.3.3.zeta	YWHAZ	7534	-0.131617	0	0	0
ZAP.70	ZAP70	7535	0	0.0519955	0	0

## Sheet: S1_HRG_RPPA
Table S1_HRG: Superset of differentially expressed proteins (DEPs) identified by comparing HRG to Control treatment in BT474, for every time point (adj p<0.05). 0 indicates genes that were not identified as DEP at a given timepoint.
antibodyName	geneName	geneID	HRG_30	HRG_1h	HRG_12h	HRG_24h
ACC_pS79	ACACA/ACACB	31/32	0	0.490787	0	0
Akt1_pS473	AKT1	207	0.933794	0.601542	0.594792	0.276834
Akt_pS473	AKT1/AKT2/AKT3	207/208/10000	1.3957	1.3598	0.669542	0
Akt_pT308	AKT1/AKT2/AKT3	207/208/10000	1.41268	1.28749	0	0.802249
Akt2_pS474	AKT2	208	0.460194	0.485197	0.355682	0.265399
Annexin.VII	ANXA7	310	0	0	-0.170358	0
AR	AR	367	0	0	-0.476238	0
A.Raf_pS299	ARAF	369	0	0.286607	0	0
ATP5H	ATP5PD	10476	0	0	0	0.175829
Aurora.A	AURKA	6790	-0.0433857	0	0	0.258004
Bad_pS112	BAD	572	0.167599	0	0.312197	0
Puma	BBC3	27113	0.0922243	0	0	0
Bcl2	BCL2	596	0	0	0	-0.020531
Bcl.xL	BCL2L1	598	0	0	0.314337	0
Bim	BCL2L11	10018	0	0	0	-0.594556
Beclin	BECN1	8678	0	0	-0.0717925	0
B.Raf	BRAF	673	0	-0.207998	-0.197918	0
Caspase.3.cleaved	CASP3	836	0	0	-0.188988	0
CD4	CD4	920	0	0	-0.169733	0
E.Cadherin	CDH1	999	-0.0939307	0	0	0
CDK1_pT14	CDK1/CDK2/CDK3	983/1017/1018	0	0	0.199857	0.475959
CDK9	CDK9	1025	0	0	0	-0.081631
p27.Kip1	CDKN1B	1027	0	0	0	-0.183816
p27_pT198	CDKN1B	1027	0	0	0	0.173074
CHD1L	CHD1L	9557	0	-0.0659281	0	0
CRABP2	CRABP2	1382	0	0	0	0.157399
CREB_pS133	CREB1	1385	0.688344	0.683727	0	0
b.Catenin_pT41_S45	CTNNB1	1499	0	0	0.338202	0
DDR1	DDR1	780	0	0	-0.188228	0
DDR1_pY513	DDR1	780	-0.664756	0	0	-0.856656
DNMT1	DNMT1	1786	0	0	-0.142798	0
DUSP4	DUSP4	1846	-0.669261	-0.351728	1.60241	1.76117
DUSP6	DUSP6	1848	0	0	0	0.543094
eEF2K	EEF2K	29904	0	0	-0.324273	-0.276836
EGFR_pY1173	EGFR	1956	0	-0.244898	0	-0.241346
PERK	EIF2AK3	9451	0	0	0	0.073859
eIF4E_pS209	EIF4E	1977	0	0.436387	0	0
EphA2	EPHA2	1969	0	0	0.503232	0.278119
EphA2_pS897	EPHA2	1969	0	0	0.704722	0
EphA2_pY588	EPHA2	1969	-0.484901	0	0	0
HER2_pY1248	ERBB2	2064	0	-1.21334	-2.27691	0
HER3	ERBB3	2065	0	0	0	-0.243601
HER3_pY1289	ERBB3	2065	0.294179	0	0	0
ER.a	ESR1	2099	0	0	0	-0.537446
ER.a_pS118	ESR1	2099	0	0	0	-0.276781
ERRalpha	ESRRA	2101	0	0	0	0.083454
FABP5	FABP5	2171	0	0	0.545722	0
FOXM1	FOXM1	2305	0	0	0	0.376154
FRS2.alpha_pY196	FRS2	10818	-0.542421	0	0	0
Gab2	GAB2	9846	-0.134091	0	0	0
GAPDH	GAPDH	2597	0	-0.446883	0	0
GSK.3a.b	GSK3A/GSK3B	2931/2932	0	-0.0906931	0	0
GSK.3a.b_pS21_S9	GSK3A/GSK3B	2931/2932	0.254844	0.0958769	0	0
HES1	HES1	3280	0	0	0	0.418804
Hif.1.alpha	HIF1A	3091	0	0	0	0.534734
HNRNPK	HNRNPK	3190	0	0.0525669	0	0
HSP27_pS82	HSBP1	3315	0	0.188757	0	0
IGFRb	IGF1R	3480	0	0.0650569	0	0
IGFBP2	IGFBP2	3485	0	0	0	-0.439051
c.Jun_pS73	JUN	3725	0.350059	0.945102	0.564772	0.511469
VEGFR.2_pY1175	KDR	3791	0	0	0	-0.962166
CD171	L1CAM	3897	-0.0971457	0	0.321307	0.083929
LCN2	LCN2	3934	0	0	0	0.048664
MACC1	MACC1	346389	0	0	0.432352	0.595974
LC3A.B	MAP1LC3A/MAP1LC3B	84557/81631	0	0	0.673772	0.348089
MEK1_pS217_S221	MAP2K1/MAP2K2	5604/5605	0	0	0	0.080384
MAPK_pT202_Y204	MAPK1/MAPK3	5594/5595	0	2.1825	1.59905	1.51873
JNK_pT183_Y185	MAPK8	5599	0.679704	0.629032	0	0
MDM2_pS166	MDM2	4193	0.151194	0	0	0.167709
Mitofusin.2	MFN2	9927	0	-0.119218	0	-0.074816
MelanA	MLANA	2315	-0.185761	0	0	0
MLH1	MLH1	4292	-0.100921	0	0	0
MSH6	MSH6	2956	0	0	-0.127518	0
c.Myc	MYC	4609	0	0	0	0.197064
NDRG1_pT346	NDRG1	10397	0.588764	0.455457	0	0
NDUFB4	NDUFB4	4710	0	0	-0.112993	0
PAK1	PAK1	5058	0	0	0.180247	0
PARP	PARP1	142	0	0	-0.164528	0
PD.1	PDCD1	5133	0	0	0	0.052059
Pdcd4	PDCD4	27250	0	0	0	-0.541826
PR	PGR	5241	0	0	0	-0.577481
PIP4K2B	PIP4K2B	8396	0	0	0.256897	0
PKM2	PKM	5315	0	0	0	0.142659
Myt1	PKMYT1	9088	0	0	0.300387	0.343904
PLK1	PLK1	5347	0	0	0.185592	0.382849
PRC1_pT481	PRC1	9055	0.0599093	0	0	0
PREX1	PREX1	57580	0	0	-0.326078	-0.404101
PKCa	PRKCA	5578	0	0	0	0.099119
PKC.b.II_pS660	PRKCA/B/D/E/H/Q	5578-81/5583/5588	0.917994	0.844152	0	0
PKC.delta_pS664	PRKCD	5580	0	0	0	-0.065186
PTEN	PTEN	5728	0	0	0	-0.299281
FAK_pY397	PTK2	5747	0.140309	0	0	0
SHP.2_pY542	PTPN11	5781	-0.784281	0	-0.971293	-0.856906
PTPN12	PTPN12	5782	0	0	0	0.067089
Rab25	RAB25	57111	0	0	-0.174268	0
Rb_pS807_S811	RB1	5925	0	0.420982	0.783402	0.870719
CtIP	RBBP8	5932	0	0	-0.131523	0
RBM15	RBM15	64783	0	0	-0.131308	0
Rheb	RHEB	6009	0	0	-0.143698	0
S6_pS235_S236	RPS6	6194	0	0	0.768767	0.698504
p70.S6K_pT389	RPS6KB1	6198	0	0.391292	0.673872	0
Raptor	RPTOR	57521	0	0	-0.144663	0
RRM2	RRM2	6241	0	0	0	0.151539
Smad4	SMAD4	4089	0	0	-0.321068	0
Sox2	SOX2	6657	0	0	0	-0.516286
Stat3_pY705	STAT3	6774	0	0	0	-0.306531
Stathmin.1	STMN1	3925	0	0	0.200892	0
TEAD	TEAD1-4	7003-5/8463	0	0	0.0423575	0
TFAM	TFAM	7019	0.0409093	0	0	0
TFRC	TFRC	7037	0	0	0.318867	0
FN14	TNFRSF12A	51330	0	0	0.626572	0
Tuberin_pT1462	TSC2	7249	0.283239	0.110452	0	0.122799
VHL	VHL	7428	0	0	-0.376093	0
WIPI1	WIPI1	55062	0	0	-0.329273	0
XPA	XPA	7507	0	0	0	-0.231411
YAP	YAP1	10413	0	0.0768669	0	0
YB1_pS102	YBX1	4904	0	0	0	0.195594
YTHDF2	YTHDF2	51441	0	0	0	0.157134

## Sheet: S1_EGFr_RPPA
Table S1_EGFr: Superset of differentially expressed proteins (DEPs) identified by comparing EGF to Control treatment in BT474R, for every time point (adj p<0.05). 0 indicates genes that were not identified as DEP at a given timepoint.
antibodyName	geneName	geneID	EGFr_30	EGFr_1h	EGFr_12h	EGFr_24h
ACC1	ACACA/ACACB	31/32	0	-0.59056	0	-0.309859
b.Actin	ACTB	60	-0.0410158	0	0	0
ACVRL1	ACVRL1	94	-0.0630161	0	0	0
Akt	AKT1/AKT2/AKT3	207/208/10000	0.250698	0	0	0
Akt_pT308	AKT1/AKT2/AKT3	207/208/10000	0	0.27204	0	0
PRAS40	AKT1S1	84335	0	-0.328688	0	-0.17018
ALKBH5	ALKBH5	54890	0	0	0	-0.148147
Annexin.I	ANXA1	301	0.67219	0.537097	0	0.634928
AR	AR	367	0.574247	0.670456	0	0
Atg3	ATG3	64422	0	0.143414	0	0
Atg5	ATG5	9474	0	-0.390078	0	0
Atg7	ATG7	10533	0	0	0	0.193032
ATP5A	ATP5F1A	498	0	-0.23727	0	0
ATRX	ATRX	546	0	0.20357	0	0
Bcl.xL	BCL2L1	598	0.220995	0	0.224076	0.175916
Bid	BID	637	0	-0.254095	0	0
B7.H3	CD276	80381	0	0	0.249894	0
CD44	CD44	960	0	0.179507	0	0.206736
cdc25C	CDC25C	995	0	0	0	0.194022
Cdc6	CDC6	990	0	0	0	-0.225813
E.Cadherin	CDH1	999	0	-0.834341	-0.543304	-0.548882
N.Cadherin	CDH2	1000	0	0	0	-0.18647
cdc2_pY15	CDK1	983	0	0	0	0.202452
CDK1_pT14	CDK1/CDK2/CDK3	983/1017/1018	0	0	0.370003	0.503214
p27.Kip1	CDKN1B	1027	0	0.12132	0.186001	0.12793
p27_pT157	CDKN1B	1027	0.182637	0	0	0
CDKN2A	CDKN2A	1029	0	0	-0.574987	-0.329249
Chk1_pS296	CHEK1	1111	0	0	0	0.0631179
Chk2	CHEK2	11200	0	0	-0.135305	0
Claudin.7	CLDN7	1366	-1.06553	-1.13087	-1.03832	-0.98806
Collagen.VI	COL6A1	1291	0	0	-0.0252033	0
CRABP1	CRABP1	1381	0	0.152769	0	0
DDR1	DDR1	780	0	0	0	-0.366043
DDR1_pY513	DDR1	780	0	0	-0.871017	0
DUSP4	DUSP4	1846	-1.51989	-1.05276	0	0
DUSP6	DUSP6	1848	-0.58537	-0.732262	0	0.434329
DYRK1B	DYRK1B	9149	0	0	0	0.144089
eEF2K	EEF2K	29904	0.245149	0.258661	0	-0.129036
EGFR	EGFR	1956	-0.734916	-0.687906	-1.05066	0
EGFR_pY1173	EGFR	1956	0	-0.418614	-0.728033	-0.653597
eIF4E	EIF4E	1977	0.10824	0	0	0
eIF4E_pS209	EIF4E	1977	0	0	0	0.201742
X4E.BP1	EIF4EBP1	1978	-0.15572	0	0	0
X4E.BP1_pS65	EIF4EBP1	1978	0	0.0669308	0	0
ENY2	ENY2	56943	0	-0.543317	0	-0.193113
EphA2	EPHA2	1969	0	0	0	0.343037
EphA2_pY588	EPHA2	1969	0	-0.210636	-0.524612	-0.484579
VHL.EPPK1	EPPK1	83481	0	0	-0.990453	0
HER2_pY1248	ERBB2	2064	0	0	-1.47671	0
HER3	ERBB3	2065	0	0	0	-0.24937
HER3_pY1289	ERBB3	2065	0	0	0	-0.249468
ERCC1	ERCC1	2067	0	0	-0.0921145	0
MIG6	ERRFI1	54206	0	0.205353	0	0
ER.a	ESR1	2099	0	0	0	-0.286414
FABP5	FABP5	2171	0	-0.287188	0	0
FASN	FASN	2194	0	0	-0.495491	0
FGF.basic	FGF2	2247	0	0.581553	0.422036	0.314794
FOXM1	FOXM1	2305	0	0.40568	0.354456	0
FoxO3a_pS318_S321	FOXO3	2309	0	0	-0.0774239	0
FRS2.alpha_pY196	FRS2	10818	0	0	-0.480934	-0.641599
FTO	FTO	79068	0.38725	0.415937	0.27293	0.261968
Src_pY416	FYN/HCK/LCK/LYN/SRC/YES1	2534/3055/3932/4067/6714/7525	0	0	-0.562924	-0.367674
Gab2	GAB2	9846	0	-0.340896	0	0
GAPDH	GAPDH	2597	0	0	0	0.487812
GATA3	GATA3	2625	1.8388	1.58098	1.46731	1.3292
GGPS1	GGPS1	9453	0	-0.560154	0	0
GRB2	GRB2	2885	0	0	0	-0.31802
GRB7	GRB7	2886	0	0	-0.180266	0
Gys	GYS1	2997	0	0.209149	0	0
H2AX_pS139	H2AX	3014	0	0	0	0.155687
U.Histone.H2B	H2BC3	3018	0	0	0	0.423716
Histone.H3	H3C1-4/6-8/10-12	8350-8/8968	0	0.471231	0	0
Hif.1.alpha	HIF1A	3091	-0.565118	-0.580441	-0.715135	-0.614473
Hexokinase.II	HK2	3099	0	-0.914119	-0.653686	0
HSP60	HSPD1	3329	0	0	0.117952	0.251678
IGFRb	IGF1R	3480	0	0.315728	0.201674	0.335554
IGFBP2	IGFBP2	3485	0	0.514256	0	0
IRF.1	IRF1	3659	0	0	0	0.46958
IRF.3	IRF3	3661	0	-0.298649	0	0
IRS2	IRS2	8660	0	0	0	0.443501
GCN5L2	KAT2A	2648	0	0	0	-0.224469
VEGFR.2	KDR	3791	0	0	0	-0.224672
VEGFR.2_pY1175	KDR	3791	0	0	-0.660262	-0.616348
CD171	L1CAM	3897	-0.530877	-0.847011	-0.517213	0
LAD1	LAD1	3898	0	0	-0.273135	0
LDHA	LDHA	3939	0	0	0.252779	0.123362
DNA.Ligase.IV	LIG4	3981	0	0	-0.140427	0
Lyn	LYN	4067	0.135716	0	0	0
MACC1	MACC1	346389	0	0	0.304792	0.394998
LC3A.B	MAP1LC3A/MAP1LC3B	84557/81631	0	0	0.256292	0.298702
MEK1	MAP2K1	5604	0	-0.576002	0	0
MAPK_pT202_Y204	MAPK1/MAPK3	5594/5595	0.485575	0	0	0
Mcl.1	MCL1	4170	0	0	-0.302807	0
EVI1	MECOM	2122	-0.288598	0	0	-0.304445
Mitofusin.2	MFN2	9927	0	0	0.150562	0
MIF	MIF	4282	0	-0.461638	0	0
MLH1	MLH1	4292	0.154058	0	0	0
MLKL	MLKL	197259	0	0	0	0.180798
MMP14	MMP14	4323	0	-0.321253	0	0
MR1	MR1	3140	0	-0.247493	0	-0.140981
MRAP	MRAP	56246	0	0	0	0.197096
mTOR	MTOR	2475	0	0.336455	0	0
MTSS1	MTSS1	9788	0	0	0.19889	0
EMA	MUC1	4582	-1.66401	-2.53157	0	-1.70239
c.Myc	MYC	4609	0	0	0	0.0876525
Myosin.IIa	MYH9	4627	0	0	-0.535654	0
Notch1	NOTCH1	4851	0	0.0773798	0	0
PAK1	PAK1	5058	-0.39998	-0.494483	-0.399584	0
PAK4	PAK4	10298	0	0	0	0.150133
DJ1	PARK7	11315	0.405132	0	0	0
PAX6	PAX6	5080	0	0.222801	0	0
PAX8	PAX8	7849	-0.385845	0	0	-0.441625
PR	PGR	5241	2.01163	1.91579	2.04821	2.03817
PI3K.p85	PIK3R1	5295	0	0	-0.150624	0
PKM2	PKM	5315	-0.172326	0	-0.241142	0
PLC.gamma1	PLCG1	5335	0	0	0	-0.292288
PLC.gamma1_pS1248	PLCG1	5335	0	0	-0.419766	0
PLC.gamma2_pY759	PLCG2	5336	0	0	-0.213195	0
PLK1	PLK1	5347	0	0	0.27935	0
PMS2	PMS2	5395	0	0	0.24783	0
PRC1_pT481	PRC1	9055	0	0	0	-0.188781
PREX1	PREX1	57580	0	1.59741	1.08117	1.05086
PKA.a	PRKAR1A	5573	0	0	0.380188	0
PKCa	PRKCA	5578	0	0	0	-0.361124
PKC.a.b.II_pT638_T641	PRKCA/B	5578/5579	0	0	0	0.0876885
FAK	PTK2	5747	0	0	0	-0.383304
FAK_pY397	PTK2	5747	0	0	-0.332797	-0.233238
SHP.2_pY542	PTPN11	5781	0	0	-0.793019	-0.705935
Rad51	RAD51	5888	0	-0.634715	-0.570902	0
C.Raf_pS338	RAF1	5894	0	0	0.394358	0.467233
Rb_pS807_S811	RB1	5925	0	0	0.383955	0.443063
RBM15	RBM15	64783	0	0.207306	0	0
NF.kB.p65_pS536	RELA	5970	0	0	0	-0.396065
Rictor	RICTOR	253260	0	-0.244687	0	0
Rictor_pT1135	RICTOR	253260	0	-0.232054	-0.37293	0
RPA32	RPA2	6118	0.500524	0	0	0.441265
S6_pS235_S236	RPS6	6194	-0.871029	-0.84258	-0.667262	-0.118217
p90RSK_pT573	RPS6KA1	6195	0	0	0.256908	0.190341
p70.S6K_pT389	RPS6KB1	6198	0	0.206583	0	0.441113
Raptor	RPTOR	57521	0	0.0738616	0	0
RRM2	RRM2	6241	0	-0.335368	0	-0.269715
S100A4	S100A4	6275	-0.288115	-0.37585	-0.444712	-0.509779
SDHA	SDHA	6389	0	0	0.144808	0
PAI.1	SERPINE1	5054	0	-0.512944	0	-0.425398
SGK3	SGK3	23678	0	0.447434	0	0
SIRP.alpha	SIRPA	140885	0	0	-0.461786	-0.380353
Smad4	SMAD4	4089	0	0.463472	0	0
SOD1	SOD1	6647	0.328426	0	0	0
Sox17	SOX17	64321	-0.0530153	0.238129	0	0
Sox2	SOX2	6657	0	0	-0.730928	-0.660296
SOX7	SOX7	83595	0	0	0	-0.11528
Stat3_pY705	STAT3	6774	0	-0.231346	-0.563535	0
Stat5a	STAT5A	6776	-0.488921	-0.485291	0	0
STING	STING1	340061	0.295358	0	0	0
Synaptophysin	SYP	6855	0	0	0	-0.431664
TFAM	TFAM	7019	0	0	0.243351	0.185581
Transglutaminase	TGM2	7052	0	-0.485724	0	0
X53BP1	TP53BP1	7158	0.407171	0	0.452421	0
TRAP1	TRAP1	10131	0.38985	0.264619	0	0
KAP1	TRIM28	10155	0.322356	0	0.383856	0.211738
Tuberin_pT1462	TSC2	7249	0.0747302	0.252016	-0.0985476	0
TUFM	TUFM	7284	0	-0.27921	0	0
Tyro3	TYRO3	7301	0	-0.161248	0	0
UBAC1	UBAC1	10422	0	0	0.195136	0
UBQLN4	UBQLN4	56893	0	0	0	-0.174619
UQCRC2	UQCRC2	7385	0.170213	0.297389	0	0
VASP	VASP	7408	-0.340273	0	0	0
VAV1	VAV1	4709	0.283562	0.364498	0	0.196394
B7.H4	VTCN1	79679	0	0	0.239374	0.282324
Wee1_pS642	WEE1	7465	0.235463	0	0	0
WIPI1	WIPI1	55062	0	0	0	-0.249335
XPA	XPA	7507	0.333614	0.196711	0	0
XRCC1	XRCC1	7515	0	0	-0.0426989	-0.111638
YAP	YAP1	10413	0	0	0	0.261846
YAP_pS127	YAP1	10413	0.375962	0	0	0
YTHDF2	YTHDF2	51441	0	0	0	-0.0940057
X14.3.3.zeta	YWHAZ	7534	0	0	0.117412	0.139911

## Sheet: S1_HRGr_RPPA
Table S1_HRGr: Superset of differentially expressed proteins (DEPs) identified by comparing HRG to Control treatment in BT474R, for every time point (adj p<0.05). 0 indicates genes that were not identified as DEP at a given timepoint.
antibodyName	geneName	geneID	HRGr_30	HRGr_1h	HRGr_12h	HRGr_24h
ACC_pS79	ACACA/ACACB	31/32	0	0.532066	0	0.285722
Akt_pT308	AKT1/AKT2/AKT3	207/208/10000	0.283719	0	0	0
Annexin.I	ANXA1	301	0	0.0346357	0	0
Atg5	ATG5	9474	0	-0.160554	0	0
Aurora.A	AURKA	6790	0	0.119041	0	0
Puma	BBC3	27113	0	0	-0.157254	0
Bim	BCL2L11	10018	0	-0.165259	0	0
Caveolin.1	CAV1	857	0	0	-0.119784	0
cdc2_pY15	CDK1	983	0	-0.0448543	0	0
CDK1_pT14	CDK1/CDK2/CDK3	983/1017/1018	0	-0.169614	0	0
p27_pT157	CDKN1B	1027	0	0	0.107061	0
CHD1L	CHD1L	9557	0	-0.0417943	0	0
Chk1_pS345	CHEK1	1111	0	0	0	0.256962
Collagen.VI	COL6A1	1291	0	0	-0.117739	0
DAPK2	DAPK2	23604	0	-0.0359293	0	0
DDR1_pY513	DDR1	780	0	0	-0.359429	0
PDH	DLAT	1737	0	0.101076	0	0
DUSP4	DUSP4	1846	-0.126806	0	0.908236	0
DUSP6	DUSP6	1848	0	0	0	0.315997
DYRK1B	DYRK1B	9149	0	0	0	-0.0704382
EGFR_pY1173	EGFR	1956	0	-0.468214	0	0
X4E.BP1	EIF4EBP1	1978	0	0.137841	0	0
X4E.BP1_pS65	EIF4EBP1	1978	0	0.170791	0	0
eIF4G	EIF4G1	1981	0	0.0623557	0	0
EphA2_pS897	EPHA2	1969	0	0	0.374586	0
EphA2_pY588	EPHA2	1969	0	-0.322634	-0.269549	0
HER3_pY1289	ERBB3	2065	0.213879	0.159476	0	-0.119808
ER.a	ESR1	2099	0	0	0	-0.366043
FRS2.alpha_pY196	FRS2	10818	0	0	0	-0.266253
GATA6	GATA6	2627	0	0.0970107	0	0
GSK.3B	GSK3B	2932	0	0	0.185771	0
Hif.1.alpha	HIF1A	3091	0	0	0	0.169452
HSP60	HSPD1	3329	0	0	-0.114314	0
IDO	IDO1	3620	0	0	0.062066	0
CD29	ITGB1	3688	0	0.0483357	0	0
c.Jun_pS73	JUN	3725	0	0.310006	0	0
KEAP1	KEAP1	9817	0	-0.162499	0	0
CD171	L1CAM	3897	0	0	0	0.172952
LAD1	LAD1	3898	0	0	0.171191	0
DNA.Ligase.IV	LIG4	3981	0	0	0.129691	0
MEK1_pS217_S221	MAP2K1/MAP2K2	5604/5605	0	0.247311	0	0
MAPK_pT202_Y204	MAPK1/MAPK3	5594/5595	1.5628	1.57031	0	0
JNK_pT183_Y185	MAPK8	5599	0	0.316841	0	0
PAK_pT423_T402	PAK1-3	5058/5062/5063	0	0.0650757	0	0
PAK4	PAK4	10298	0	-0.152144	0	0
PAX6	PAX6	5080	0	-0.0978943	0	0
Pdcd4	PDCD4	27250	0	0	-0.397024	0
PIP4K2B	PIP4K2B	8396	0	-0.152309	0	0
Myt1	PKMYT1	9088	0	-0.134479	0	0
PLC.gamma2_pY759	PLCG2	5336	0	-0.280954	-0.167304	0
PLK1	PLK1	5347	0	-0.130834	0	0
PKA.a	PRKAR1A	5573	0	-0.129199	0	0
PKCa	PRKCA	5578	0	0.0919357	0	0
PKC.b.II_pS660	PRKCA/B/D/E/H/Q	5578-81/5583/5588	0	0.403276	0	0
FAK_pY397	PTK2	5747	0.133044	0	0	0
Pyk2_pY402	PTK2B	2185	0	-0.201934	0	0
SHP.2_pY542	PTPN11	5781	0	0	-0.354039	0
Rab25	RAB25	57111	0	0	0.190801	0.166582
Rb_pS807_S811	RB1	5925	0	0.346851	0	0
RIP	RIPK1	8737	-0.042581	0	0	0
RIP3	RIPK3	11035	0	0	0	-0.0351632
RPA32	RPA2	6118	0	0	0	0.125197
RPA32_pS4_S8	RPA2	6118	0	0	0	-0.0938982
S6_pS235_S236	RPS6	6194	0	0	0.331456	0
S6_pS240_S244	RPS6	6194	0	0	0.131236	0
p70.S6K_pT389	RPS6KB1	6198	0.339249	0.296671	0.497381	0
Raptor	RPTOR	57521	0	0.0556707	0	0
Sox2	SOX2	6657	0	0	-0.416179	0
SOX7	SOX7	83595	0	0	0	-0.0330332
Transglutaminase	TGM2	7052	0	-0.306924	0	0
TRIM24	TRIM24	8805	0	-0.163769	0	0
UQCRC2	UQCRC2	7385	0	0.327291	0	0
Wee1_pS642	WEE1	7465	0.056154	0	0	0
XRCC1	XRCC1	7515	0	0	-0.025364	0
YAP	YAP1	10413	0.039499	0	0	0
YB1_pS102	YBX1	4904	0.104049	0	0	0
YTHDF3	YTHDF3	253943	0	0	0	-0.0569732

## Sheet: S2_ATAC_Summary
Table S2_ATAC summary: a. Lists the total number of statistically signficant Differentially Accessible Regions (DARs) identified using DiffBind (with DESEq2 for differential analysis). b. and c. list the number of regions with increased accesibility (+) in treatment and reduced (-) accesibility in promotoer and non-promoter regions as annotated by Chipseeker in treatment vs FBS in both BT474(S) a…
a.		BT474R_ DARs	BT474_DARs
EGF	1	1056	2172
	12	6779	14056
	24	15453	10320
HRG	1	51	5810
	12	7129	13621
	24	1700	11655
b.	Promoter -	Promoter +	Nonpromoter -	Nonpromoter +
R1_EGF	25	19	573	439
R12_EGF	42	227	1461	5049
R24_EGF	55	694	1896	12808
R1_HRG	0	1	0	50
R12_HRG	1	309	29	6790
R24_HRG	1	74	34	1591
c.	Promoter -	Promoter +	Nonpromoter -	Nonpromoter +
S1_EGF	19	84	341	1728
S12_EGF	1	712	26	13317
S24_EGF	1693	335	1462	6830
S1_HRG	102	197	2071	3440
S12_HRG	13	900	336	12372
S24_HRG	1194	359	2213	7889

## Sheet: S3_EGF_RNA
Table S3_EGF: Superset of differentially expressed genes (DEGs) identified by comparing EGF ligand treatment to Control treatment in BT474 sensitive cell line, for every time point (adj p<0.05). 0 indicates genes that were not identified as DEGs at a given timepoint.
	EGF_S1	EGF_S12	EGF_S24
A2MP1	0	0	-1.67804
AAAS	0	-0.255055	0
AACS	0	0.184753	0.185683
AAGAB	0	0	0.177402
AAK1	0	0	0.278736
AAMDC	0	0	-0.542819
AARS1	0	0.197692	0.268833
AASS	0	-0.66681	-0.456246
AATF	0	0.381182	0.286929
AATF_1	0	0.308348	0.223912
ABAT	0	0.298705	0
ABCA1	0	-0.930131	-0.973792
ABCA12	0	0.503235	0.451588
ABCA5	0	-0.645075	0
ABCA7	0	-0.256574	0
ABCB10	0	0	-0.426324
ABCC1	0	0.232595	0
ABCC1_1	0	0.193841	0
ABCC11	0	0.742325	1.20088
ABCC12	0	0.745536	1.39518
ABCC3	0	1.24386	1.42676
ABCC4	0	0.770028	1.02921
ABCC5	0	-0.322737	-0.528341
ABCD3	0	-0.204321	0
ABCD4	0	-0.341204	0
ABCE1	0	0.299521	0.228741
ABCF2	0	0.267212	0
ABCF3	0	-0.157466	0
ABCG1	0	-0.463174	0
ABHD11	0	0.220813	0.27048
ABHD14B	0	0	-0.303523
ABHD17B	0.373841	0	-0.358768
ABHD2	0	0	0.203828
ABHD4	0	-0.318911	-0.284231
ABI1	0	-0.197828	0
ABI2	0	0.222876	0
ABLIM1	0	0.618057	0.417847
ABR_2	0	0.188132	0
ABRACL	0	0	0.2906
ABTB1	0	0	-0.451017
ACAA2	0	0.250442	0
ACACA	0	0.154822	0.11049
ACACA_1	0	0.128659	0.132519
ACAD10	0	-0.359983	-0.429038
ACADSB	0	-0.359388	-0.372455
ACAT1	0	0	0.184069
ACAT2	0.24241	0.46524	0.559734
ACBD4	0	0	-0.462045
ACCS	0	-0.692069	0
ACD	0	0.305424	0
ACER2	0	-0.402468	-0.397831
ACER3	0	0.711977	0.482363
ACIN1	0	0	-0.0997964
ACKR3	0	0	-0.338512
ACLY	0	0.304845	0.392482
ACOT1	0	-0.312317	0
ACOT2	0	-0.167597	0
ACOT7	0	0.684504	0.638979
ACOT9	0	0	0.197588
ACOX1	0	-0.145793	-0.138516
ACP2	0	0.247585	0
ACP3	0	-0.49731	-0.492579
ACSF2	0	0	0.122901
ACSL1	0	0	0.237983
ACSL3	0	0.194853	0.312723
ACSS1	0	-0.231628	-0.309906
ACSS2	0	0.49613	1.12452
ACSS3	0	-0.403608	0
ACTA1	3.07152	0	0
ACTB	0.228881	0.252248	0.129615
ACTG1	0.278683	0.201034	0.126486
ACTG1P20	0.505018	0	0
ACTN1	0	0.167158	0.152684
ACTN4	0	0.185187	0.155123
ACTN4_1	0	0.208795	0.179695
ACTR3	0	0.163751	0.148393
ACVR2B	-0.432661	-0.593379	0
ACY3	0	0	0.787021
ADAM10	0	0.130521	0
ADAM22	0	-1.00289	-1.10406
ADAMTS1	1.27641	0.383249	0
ADAMTS13	0	-0.570075	-0.590907
ADAMTS13_1	0	0	-0.609881
ADAMTS17	0	0.505902	0
ADAMTS19	0	-0.673555	0
ADAMTSL4	0.78803	0	0
ADARB1	0	-0.34718	-0.296845
ADCY10P1	0	0	-0.669549
ADCY2	0	-0.809006	-2.33678
ADCY3	0	0.591788	0.427818
ADCY6	0	-0.239578	-0.268106
ADD3	0	-0.62112	-0.864904
ADGRE5	0	0.45332	0
ADGRF4	0	1.46065	1.41765
ADGRG6	0	0	-0.265566
ADGRL2	0	-0.441119	-0.714617
ADHFE1	0	-0.942309	-1.08627
ADI1	0	-0.220997	0
ADIPOR1	0	0	0.242589
ADIRF-AS1	0	0	-0.520817
ADK	0	0	0.186252
ADM	1.84113	0	1.02117
ADNP2	0	0	0.196407
ADORA1	0	1.25797	0.878878
ADRA2A	0	0	-1.02311
ADSL	0	0.289971	0.23912
AEN	0.329255	0.695503	0.481967
AFAP1	0	0.239814	0.261385
AFF3	0	0.424928	0.173492
AFG3L1P	0	0.23191	0.23018
AFTPH	0	-0.190219	-0.160032
AGAP1	0	0.145705	0.237863
AGAP1-IT1	0	0	1.20286
AGBL3	0	0	-0.466064
AGBL5	0	-0.271929	0
AGFG1	0	0.305867	0.188576
AGGF1	0	-0.347869	0
AGO2	0	0.228538	0.275506
AGO3	0	0	-0.289739
AGO4	0	-0.265347	0
AGPAT5	0	0.406634	0.41122
AGPAT5_1	0	0.484684	0
AGPS	0	0	-0.242634
AGR2	0	0.71407	0.474546
AGRN	0	0	-0.236102
AHCTF1	0	0.173467	0.183063
AHCTF1P1	0	0.213988	0.177119
AHCY	0	0.195414	0
AHDC1	0	0.246097	0
AHNAK	-0.274274	0	0
AHR	0.327302	0.294966	0.505851
AHSA1	0	0.154435	0.20936
AIDA	0	0.277866	0.181828
AIF1L	0	-0.136833	-0.207559
AIMP2	0	0.24335	0.23841
AJM1	0	0.416754	0
AJUBA-DT	0	-0.346234	-0.369884
AK2	0	0.130674	0.187791
AKAP12	0	-1.8263	0
AKAP3	0	0	-0.677631
AKAP9	0	-0.257778	0
AKIRIN1	0.378523	0.251007	0.202431
AKIRIN2	0	0.301536	0.343525
AKNA	0	0	0.512474
AKR1B10	0	1.18993	2.51742
AKT1	0	0.205306	0.118724
ALAS1	0	0.246798	0.336055
ALCAM	0	-0.342306	-0.472819
ALDH16A1	0	-0.233018	0
ALDH1A1	0	-0.59391	-1.10228
ALDH1A3	0	1.82018	1.0441
ALDH2	0	-0.152649	-0.181726
ALDH3A2	0	0	-0.176249
ALDH3B2	0	0.150575	0.156274
ALDH4A1	0	0	-0.29414
ALDH5A1	0	-0.34942	-0.42671
ALDH6A1	0	-0.362002	-0.341915
ALDH9A1	0	-0.178522	-0.147309
ALDOA	0	0.274942	0.300056
ALDOC	0	0	0.962592
ALG3	0	0	0.283085
ALG5	0	0	0.336743
ALKBH5	0	0	0.170178
ALOX15B	0	-0.237455	0
ALPK3	0	0.441687	0.667249
ALYREF	0	0.30688	0.241196
AMD1	0.228721	0.279063	0
AMIGO2	0	-0.609825	-0.584477
AMMECR1	0	0.274864	0.211162
AMMECR1L	0	0.146387	0
AMOT	0	0	-0.253742
AMOTL1	0	-0.326688	-0.532859
AMOTL2	0.898366	0	0
AMTN	0	0	-1.05271
AMY2B	0	-0.413889	-0.428504
ANAPC11	0	0.188207	0.172829
ANAPC7	0	0.193888	0
ANGEL1	0	0	-0.182489
ANKLE2	0	0.149837	0.156534
ANKRD10	0	-0.200819	0
ANKRD12	0	-0.178944	0
ANKRD13A	0	-0.279014	0
ANKRD13B	0	0.349364	0
ANKRD36C	0	-0.487473	0
ANKRD40	0.182776	0	0
ANKRD44	0	0	0.836518
ANKRD50	0	-0.27427	-0.30345
ANKRD52	0	0.162456	0
ANKS6	0	0	0.319569
ANLN	0	0.392925	0.413652
ANO1	0	0.231654	0.408941
ANO2	0	0	-0.705723
ANO7	0	-0.292036	-0.329464
ANO9	0	0	-0.315998
ANOS1	0	0.300031	0
ANP32A	0	0.243617	0.11976
ANP32B	0	0.143446	0
ANP32E	0	0	0.268378
ANTXR1	0	-0.490941	-0.462201
ANXA1	0	0.886526	0.776914
ANXA11	0	0.136063	0.171873
ANXA2	0	0.336217	0.20353
ANXA2P1	0	0.77424	0
ANXA2P2	0	0.313517	0.146873
ANXA3	0	0.140926	-0.16414
ANXA5	0	0.13593	0.180654
ANXA6	0	0	-0.205606
AOPEP	0	-0.312682	-0.440048
AP1AR	0	0	-0.236679
AP1B1	0	0.186313	0.190767
AP1G2	0	-0.199002	-0.196403
AP1G2-AS1	0	-0.397814	0
AP2B1	0	0.113898	0.110718
AP2S1	0	0.189247	0.189731
AP3D1	0	0.176569	0.196218
AP3M2	0	0.365352	0
AP5M1	0	-0.187076	0
APELA	0	0	-1.31674
APH1A	0	0	-0.225576
APLP2	0	0.120523	0.155284
APOBEC3B	0	0	0.283031
APOBEC3F	0	-0.347857	-0.331792
APOBR	0	-0.779159	-0.47931
APOO	0	0	0.379258
APOOL	0	-0.187321	0
APP	0	0.127422	0.168345
APPBP2	0	-0.132984	0
APRT	0	0.187837	0
AQP3	0	3.51672	2.67516
AQP5	0	2.00123	1.7781
AQP5-AS1	0	1.67681	0
AR	0	-0.171034	-0.336028
ARAP2	0	0.529863	0.324684
ARC	0	0.786023	0
ARCN1	0.132532	0.113014	0.199823
AREG	2.26743	1.95191	2.16109
ARF1	0	0.0913961	0.123848
ARF3	0	0.0942658	0
ARF6	0	0.154532	0
ARFGEF1	0	-0.147411	-0.190285
ARFGEF3	0	0.292625	0.302096
ARFIP2	0	0.124088	0.11147
ARG2	0.322439	0	0.527281
ARGLU1	0	-0.1946	-0.279844
ARHGAP10	0	0	-0.203637
ARHGAP11A	0	0.433043	0.457078
ARHGAP11A_1	0	0.356566	0.396855
ARHGAP11A_3	0	0	0.66455
ARHGAP18	0	-0.314967	-0.315977
ARHGAP23	0	0.750544	1.46342
ARHGAP23_1	0	0.628604	1.15872
ARHGAP27_1	0	0.25049	0
ARHGAP29	0	0	-0.157034
ARHGAP35	0	0	-0.116816
ARHGAP39	0	0.183138	0
ARHGAP42	0	0	-0.387698
ARHGAP6	0	0	-1.30367
ARHGDIA	0	0.343446	0.238566
ARHGDIB	0	0.523271	0.846084
ARHGDIG	0	0.811194	0
ARHGEF1	0	0	-0.159551
ARHGEF10	0	-0.218245	-0.340076
ARHGEF10_1	0	0	-0.565113
ARHGEF12	0	0	-0.126429
ARHGEF17	0	-0.19673	-0.203835
ARHGEF37	0	-0.256329	-0.303223
ARHGEF38	0	0	0.284962
ARHGEF4	0	0.355909	0
ARHGEF40	0	0	-0.291011
ARID4A	0.21953	-0.249711	0
ARID5B	0	-0.165377	-0.235448
ARIH2	0	0.157608	0
ARL4A	0.296977	0.351548	0.349856
ARL4C	0	0.454943	0.368181
ARL5B	0.451754	0	0
ARMC9	0	0	-0.292902
ARMH4	0	0	-0.582373
ARMT1	0	-0.321588	-0.403729
ARNT	0	-0.23704	0
ARPC1A	0	0.170798	0.168523
ARPC1B	0	0.474319	0.270112
ARPC2	0	0.187205	0.140518
ARPC5L	0	0.248105	0.218049
ARRB1	0	-0.286429	0
ARRDC1	0	0.139822	0
ARRDC3	-0.635292	0	0
ARRDC4	0	0.26393	0.219276
ARSA	0	0	-0.360237
ARSB	0	0	0.416663
ARSD	0	-0.187139	-0.222232
ARSJ	0.337418	0.419138	0.334863
ASAH1	0	0	-0.238573
ASCC2	0	0.186594	0.184228
ASCC3	0	0.223795	0.231373
ASCL2	0	0.228588	0.212738
ASF1A	0	0	-0.238219
ASF1B	0	0.402344	0.240471
ASF1B_1	0	0.320127	0
ASIC1	0	1.30254	0.777001
ASPG	0	0	-1.27266
ASPH	0	0.738821	0.901496
ASPM	0	0	0.204061
ASS1	0	0	0.392908
ATAD2	0	0.432365	0.299133
ATAD3A	0	0.357655	0.348884
ATAD3B	0	0.340265	0
ATF2	0	-0.198713	0
ATF3	3.09581	0	0.938647
ATF4	0.169904	0.196748	0.169116
ATF6B	0	-0.418115	-0.274898
ATF6B_1	0	-0.313157	-0.273249
ATF6B_3	0	-0.537592	0
ATF7IP	0	-0.128488	0
ATG14	0	-0.308298	0
ATG16L1	0	0.196769	0
ATG16L2	0	-0.28005	-0.361366
ATG2A	0	-0.211903	-0.139711
ATG2B	0	-0.319235	-0.265963
ATIC	0	0.130417	0.129979
ATM	0	-0.302323	0
ATP10D	0	-0.825406	-0.687568
ATP11A	0	0.581156	0.509321
ATP13A4	0	-0.677735	-0.944336
ATP1A1	0	0.35958	0.409013
ATP1B1	0	0.173934	0
ATP1B3	0	0.240934	0.154116
ATP2A2	0	0.220278	0.148398
ATP2A3	0	-0.118778	0
ATP5F1A	0	0	0.0778326
ATP5F1B	0	0.159828	0.146581
ATP5F1C	0	0.155217	0
ATP5MC3	0	0.168692	0
ATP5MF	0	0.173974	0
ATP5MK	0	0.169575	0
ATP5PD	0	0	0.160986
ATP5PO	0	0	0.147298
ATP6V0A2	0	0.205313	0
ATP6V0C	0	0.189579	0
ATP6V0E2-AS1	0	0	0.38603
ATP6V1E1	0	0	0.200712
ATP6V1G1	0	0.148381	0
ATP8A1	0	-0.759669	-0.943546
ATP8B1	0	0	0.158171
ATP8B2	0	-0.478916	-0.451175
ATP9A	0	-0.140186	-0.229199
ATR	0	0	0.151728
ATRX	0	-0.191093	-0.186002
ATXN1	0	0.283234	0.295973
ATXN1-AS1	0	0.468493	0
ATXN2	0	0	0.194338
ATXN3	0	-0.446882	-0.300278
ATXN7L3-AS1	0	-0.811685	0
ATXN7L3B	0	-0.114553	-0.176628
AUNIP	0	0.555454	0.416404
AUP1	0	0.243042	0.152617
AURKA	0	0.171617	0.454447
AURKAIP1	0	0.265973	0.182479
AURKAP1	0	0	0.551455
AURKB	0	0	0.384255
AVIL	0	-0.511416	-0.56766
AXIN1	0	0.195057	0
AZIN1	0	0.197847	0
B3GALNT1	0	0.463117	0.48251
B3GALNT2_1	0	0.293787	0.228042
B3GALT6	0	0	0.245581
B3GNT2	0.287488	0.347702	0.394347
B4GALNT2	0	0.935409	1.1106
B4GALT1	0	0.276684	0.269153
B4GALT2	0	0.38844	0
B4GALT5	0	0.185011	0
B4GALT6	0	-0.583516	0
BACE2	0	0.782878	0.810083
BACH2	0	1.23653	1.31482
BAD	0	0.156566	0
BAG1	0	0.370541	0.147576
BAG5	0	0	0.160365
BAIAP2L1	0	0.365997	0.47355
BAIAP2L2	0	-0.930089	0
BAK1	0	0.27007	0
BAMBI	0.290836	0	0.267372
BARD1	0	0.195174	0
BASP1	0	0	-0.276858
BAZ1A	0	0.114058	0.126877
BAZ1B	0	0.117064	0.122138
BBC3	0	-0.375125	0
BBS1	0	-0.239382	-0.293143
BBS9	0	-0.558362	0
BCAM	0	-0.144431	-0.122994
BCAP31	0	0.159394	0
BCAS1	0	-0.147159	0
BCAS3	0	-0.378169	-0.267014
BCKDHA	0	-0.244245	-0.221412
BCKDHB	0	-0.250608	-0.298758
BCL10	0.434304	0	0
BCL2	0	0	-0.224042
BCL2L12	0.380944	0.250862	0
BCL2L2	0.195278	0	0
BCL3	0	0.275098	0.468122
BCL6	0.535957	0	0.368862
BCL7B	0	0.225607	0.237123
BCL9	0	-0.18955	0
BCORL1	0	-0.429108	0
BCYRN1	0	0.445532	0.46788
BDH2	0	-0.422513	-0.471773
BDKRB2	0.370403	0.339832	0.728416
BDNF-AS	0	-0.847295	0
BET1L	0	0.228523	0
BEX3	0	0	-0.179444
BEX4	0	-0.848111	0
BHLHE40	0	1.0024	1.31701
BICDL1	0	0.225973	0.202912
BICRAL	0	-0.247543	0
BIRC5	0	0	0.356808
BLM	0	0.428993	0.233648
BLNK	0	-0.37761	-0.52526
BLVRA	0	0.245233	0
BMF	0	-0.725673	-0.759774
BMP1	0	0.430048	0
BMP4	0	-0.851243	-1.11353
BMP7	0	0.860042	0.581898
BMS1	0	0	0.150072
BNIP3L	0	-0.189083	0
BOLA3	0	0.404926	0
BOP1	0	0.328787	0.165599
BOP1_1	0	0.625593	0
BORCS7	0	-0.466252	0
BPIFA2	0	0	2.0094
BPIFA4P	0	0	0.902309
BPIFB2	0	0.911978	1.72717
BPTF	0	-0.166268	-0.163876
BRCA1	0	0.321705	0.245786
BRD2	0.227239	0	0
BRD2_5	0.191926	0	0
BRD2_6	0.389768	0	0
BRD4	0	0	0.135742
BRD8	0	-0.254412	0
BRI3	0	-0.405949	-0.324481
BRI3BP	0	0.509779	0.380534
BRINP2	0	0.286734	0.616653
BRIP1	0	0.281763	0
BRIX1	0	0.340384	0.385375
BRMS1	0	0	0.159536
BRPF1	0	0	0.181123
BSDC1	0	-0.150915	0
BSG	0	0.371885	0.362097
BSPRY	0	0.253654	0.259281
BTAF1	0	0.170269	0
BTBD7	0	-0.130544	0
BTBD8	0	0	-0.609161
BTC	0	0	0.772223
BTD	0	-0.421573	0
BTF3	0	0.133342	0.151152
BTG1	0.365587	0	0
BTG2	0.422834	-0.286283	0
BTG3	0	0.708203	0.562738
BTN3A1	0	-0.828069	-0.527941
BTN3A2	0	-1.01555	-0.506152
BTN3A3	0	-1.21817	-0.650339
BUB1	0	0.209267	0.494992
BUB1B	0	0.312631	0.375598
BUB3	0	0.168467	0.163706
BUD23	0	0.237786	0.209672
BYSL	0	0.362438	0.242771
BZW1	0	0.188503	0.238636
BZW2	0	0.147488	0
C11orf24	0	0.33624	0.483234
C11orf54	0	-0.366439	-0.239416
C12orf4	0	0.284394	0.390156
C14orf93	0	-0.435195	-0.31844
C15orf39	0	0.260726	0.319151
C18orf54	0	0	0.33194
C19orf48	0	0.451584	0.251948
C19orf53	0	0.228005	0
C1orf112	0	0.328056	0.378529
C1orf115	0	-0.240417	-0.245088
C1orf116	0	-0.313994	-0.301788
C1orf122	0	0.30272	0
C1orf226	0	-0.27457	-0.51159
C1orf43	0	0.116231	0.142503
C1QBP	0	0.305171	0.160166
C1QTNF6	0	0	-0.19259
C1R_1	0	0	-1.51627
C1RL	0	-0.491151	-0.528112
C1RL-AS1	0	-0.501532	0
C1RL_1	0	-1.34496	0
C20orf173	-0.791636	0	0
C20orf204	0	-0.717427	-0.762669
C20orf27	0	0.253808	0
C20orf96	0	-0.406549	-0.590931
C21orf91	0.489854	0	0
C2CD2L	0	0.228803	0.311213
C2CD3	0	0	0.181191
C2CD4A	0.701988	1.37605	1.73001
C2CD5	0	-0.207631	-0.199706
C2orf27A	0	0	-0.652895
C4orf33	0	-0.525009	0
C6orf132	0	-0.168922	-0.207979
C6orf141	0	-0.343388	-0.491946
C6orf201	-1.39283	0	0
C6orf62	0	-0.143765	0
C6orf89	0	-0.223323	0
C7orf50	0	0.146748	0
C8orf44	0	0	-0.76794
C8orf82	0	-0.233725	-0.229765
C9orf131	-1.14601	0	0
CA12	0	0.355936	0.462073
CAB39L	0	-0.50745	-0.313702
CABIN1	-0.173685	0	0
CABLES1	0	0.160031	0
CABYR	0	0	-0.626031
CACHD1	0	0	-0.582476
CACNA1D	0	0.488807	0.583355
CACNB3	0	0	-0.23604
CACNG4	0	0.32305	0
CACNG5	0	-0.329617	0
CACYBP	0	0.222736	0.200749
CADM1	0	0	-0.249943
CADM2	0	-1.31427	-1.28709
CADPS2	0	0.72969	0.88603
CALCOCO1	0	-0.895646	-0.62426
CALCOCO2	0	-0.194759	0
CALHM2	0	0.479256	0.453163
CALM2	0	0.215695	0
CALML5	0	1.37081	1.37972
CALR	0	0	-0.13654
CALU	0	0.241202	0.282806
CAMK2B	0	0.492928	0
CAMK2N1	0	0.564187	0.774453
CAMSAP1	0	0.171173	0.146594
CANX	0	0.0950547	0.135831
CAP1	0	0.317663	0.281662
CAPN13	0	0.276995	0.480386
CAPN2	0	0.436879	0.346979
CAPN3	0	-0.718221	0
CAPN8	0	1.78341	1.78694
CAPRIN2	0	0	-0.46566
CAPS	0	0	0.419821
CAPZB	0	0.267277	0.156742
CARD10	0	0.446111	0.472712
CARD19	0	0	-0.321492
CARD8	0	-0.284646	0
CARF	0	-0.752488	0
CARMIL1	0	-0.268455	-0.206493
CARS2	0	0.226806	0
CASK	0	0.27412	0
CASKIN2	0	0.238514	0
CASP14	0	0	1.08326
CASP2	0	0.117158	0.120863
CASP4	0	-0.378814	0
CASP6	0	-0.183898	0
CASP8	0	0	-0.216862
CASP8AP2	0	0.266236	0
CASP8AP2_1	0	0.257189	0
CAST	0	0	0.209645
CASTOR2	0	-0.394543	0
CAT	0	-0.196659	0
CBARP	0	0.511762	0
CBFA2T3	0	0	0.234084
CBFB	0	0.261943	0.261281
CBL	0	0	0.17117
CBLB	0	-0.239917	0
CBLN2	0	-1.64676	-2.12458
CBR3	0	0	0.420285
CBS	0	0.57592	0
CBSL	0	0.496135	0
CBX2	0	0.285574	0
CBX4	0.717696	0	0
CBX5	0	0	0.205975
CBX6	0	-0.218251	-0.251467
CCAR1	0	0	0.126049
CCDC124	0	0	0.377735
CCDC137	0	0.288849	0.225088
CCDC146	0	-0.84211	-0.720242
CCDC154	0	-1.09443	0
CCDC159	0	0	-0.340315
CCDC162P	0	0	0.686549
CCDC170	0	-0.650977	-0.677291
CCDC18-AS1	0	-0.487312	-0.515888
CCDC186	0	-0.329711	0
CCDC28A	0	-0.681587	0
CCDC47	0	0	0.181142
CCDC6	0	0	0.130128
CCDC85B	0	0.39072	0
CCDC86	0	0.400742	0.219707
CCM2	0	0	0.177989
CCN1	2.8217	0	0
CCN2	5.15778	0	0
CCN3	0	0.62126	0
CCNA2	0	0.305575	0.405864
CCNB1	0	0	0.387193
CCNB1IP1	0	0.259311	0.351287
CCNB2	0	0	0.263342
CCND1	0	0.448447	0.291149
CCND3	0	0.542103	0.343038
CCNE1	0	0.526681	0.370873
CCNE2	0	0.477256	0.32832
CCNF	0	0	0.344107
CCNG2	0.313863	-0.212815	0
CCNH	0	0	0.382568
CCNI	0	0.133221	0.100751
CCNL1	0.461893	0	0
CCNT1	0.179063	0	0
CCNY	0	0.159181	0
CCNYL1	0	0.391622	0.556261
CCP110	0	0.24003	0
CCS	0	0	-0.298326
CCSER1	0	0	-0.379803
CCT2	0	0.171942	0.146693
CCT3	0	0.19729	0.213692
CCT4	0	0.283837	0.274719
CCT5	0	0.349393	0.325994
CCT6A	0	0.290289	0.273251
CCT6B	0	-0.531567	-0.499462
CCT7	0	0.233633	0.240475
CCT8	0	0.218543	0.219605
CCZ1	0	0	0.146616
CCZ1B	0	0	0.173854
CD151	0	0.170508	0
CD27-AS1	0	-0.302265	-0.310621
CD276	0	0.144935	0
CD320	0	0.505066	0
CD37	0	0	-0.392117
CD44	0	0.305517	0
CD46	0	0.15967	0.16388
CD55	0.46999	0	-0.622713
CD59	0	0	-0.154696
CD63	0	0.343369	0.399964
CD81	0	0.175546	0.122808
CD9	0	0.12904	0.089833
CD99	0	0.145806	0
CDC123	0	0.176983	0
CDC14B	0	0	0.425223
CDC20	0	0.283274	0.354832
CDC25A	0	0.537683	0.307171
CDC25B	0	0.292593	0.35183
CDC34	0	0.212695	0
CDC37	0	0.152685	0.0893629
CDC42BPA	0	-0.215116	-0.228633
CDC42BPB	0	0.0918039	0
CDC42BPG	0	0.167106	0
CDC42EP1	0	0.369212	0.348225
CDC42EP2	0	0.342054	0.268487
CDC42EP3	0.394519	0.337004	0.434099
CDC45	0	0.547075	0.295737
CDC6	0	0.538969	0.384832
CDCA2	0	0	0.375643
CDCA3	0	0	0.333934
CDCA4	0	0.460019	0
CDCA5	0	0.463388	0.302033
CDCA7	0	0.625685	0
CDCA7L	0	0.292346	0.210653
CDCA8	0	0	0.300136
CDCP1	0	0.299565	0.235146
CDH2	0	-0.583389	-1.053
CDH5	0	1.40989	3.3288
CDK1	0	0.25943	0.423934
CDK14	0	-0.307631	-0.355683
CDK19	0	-0.261461	-0.248564
CDK2	0	0.302277	0
CDK2AP1	0	0.133795	0
CDK4	0	0.175412	0
CDK5RAP1	0	0	0.239634
CDK5RAP2	0	0	0.213247
CDK5RAP3	0	-0.259397	-0.227347
CDK6	0	0	-0.380421
CDKL5	0	-0.458366	-0.576605
CDKN1A	0.521074	1.04233	1.38875
CDKN1B	0.244422	0.155741	0.177053
CDKN2B	0.822375	0	-0.658906
CDKN2D	0	0	0.6352
CDKN3	0	0	0.469585
CDON	0	0	-0.521262
CDR2_1	0.395913	0.403275	0.405964
CDR2L	0	0.214615	0.223844
CDRT1	0	-0.500755	0
CDS1	0	0.187852	0.228601
CDSN	0	0.581333	0
CDT1	0	0.39825	0
CDV3	0	0	0.128004
CDYL	0	0	0.274119
CDYL2	0	0.287904	0.242713
CEACAM1	0	0.509845	0.501792
CEACAM5	0	0.536126	0.528475
CEACAM6	0	0.428416	0.513859
CEBPA-DT	0	0	-0.614261
CEBPB	0	0.383135	0.500732
CEBPG	0	0.227663	0.269127
CELSR1	0	0	-0.160555
CEMIP2	0	0	-0.168192
CENPA	0	0	0.505018
CENPB	0	0.178501	0
CENPC	0	-0.286332	-0.276247
CENPE	0	0	0.439924
CENPF	0	0	0.19975
CENPH	0	0	0.358732
CENPI	0	0.32461	0.432701
CENPJ	0	0	0.247384
CENPK	0	0.416661	0
CENPL	0	0	0.283656
CENPM	0	0.493829	0
CENPN	0	0.226511	0.372815
CENPO	0	0.477284	0.300159
CENPQ	0	0.476214	0
CENPU	0	0.413924	0.272633
CENPW	0	0	0.592147
CEP126	0	-0.790968	-0.602658
CEP128	0	0	0.348972
CEP135	0	0	0.365025
CEP170	0.270059	0	-0.221983
CEP170_1	0.211319	0	-0.16702
CEP41	0	0.275277	0.472952
CEP55	0	0.284936	0.41081
CEP57L1	0	0	0.207265
CEP70	0	-0.254188	0
CEP78	0	0	0.175866
CEP89	0	0	0.312704
CERK	0	0	-0.421053
CERS4	0	-0.336991	-0.360613
CERT1	0	0.204965	0
CES4A	0	-0.446124	-0.571086
CFAP20	0	0.28423	0.273434
CFAP61	0	-1.49333	0
CFHR3	0	0	-1.16041
CFL1	0.137284	0.212763	0.11274
CFLAR	0	-0.209412	-0.156027
CGN	0	-0.438733	0
CGNL1	0	0.493402	0.463264
CHAC2	0	0.582127	0.578466
CHAF1A	0	0.440132	0.178498
CHAF1B	0	0.446823	0.354086
CHASERR	0	0.180892	0
CHCHD10	0	0.344072	0.421109
CHCHD2	0	0.223876	0.349585
CHCHD3	0	0.236741	0.247109
CHD2	0	-0.194256	0
CHD3	0	-0.115994	-0.0944264
CHD6	0	-0.18539	0
CHEK1	0	0.371361	0.227217
CHERP	0	0.20736	0
CHFR	0	0.1934	0.169813
CHMP1B	0	-0.281828	-0.242868
CHMP4C	0	-0.200023	0
CHMP7	0	0	0.215569
CHN1	0	0.369555	0
CHORDC1P4	0	0.426402	0.415223
CHRM1	0	0	-0.591543
CHRNA5	0	0	0.563144
CHROMR	0	0	-1.06464
CHST12	0	0	-0.239273
CHST15	0	0	-0.381363
CHSY1	0	0.167689	0.177841
CHUK	0	0.253421	0
CIB1	0	0	0.348777
CIC	0	0.180271	0.234156
CIP2A	0	0.344716	0.365341
CIPC	0.254454	0	0
CIR1	0	0	-0.241842
CIRBP	0	0	-0.208442
CISD3	0	0.170434	0
CISH	0.401824	0	0
CIT	0	0	0.244938
CITED2	0	-0.26556	-0.357277
CITED4	1.01144	0	-0.838045
CIZ1	0	0	0.186274
CKAP2L	0	0	0.367643
CKAP5	0	0	0.192784
CKLF	0	0.928018	0.493191
CKS1B	0	0.259792	0.433852
CKS2	0.336334	0	0.398903
CLCA2	0	0	0.509095
CLCN2	0	0.292057	0
CLCN7	0	-0.334904	-0.243385
CLDN4	0.206378	0.145062	0.159234
CLDN7	0	0.248359	0.387358
CLDN7_1	0	0.323459	0.408298
CLDN8	0	-0.602819	0
CLDND1	0.310632	0	0
CLEC18A	0	-1.16999	0
CLEC7A	0	-1.12545	-0.942935
CLIC1_6	0	0.155463	0
CLIP3	0	-0.566332	0
CLK4	0	0	-0.364986
CLMN	0	-0.176783	0
CLN6	0	0.472163	0.219059
CLN8	0	0	0.282207
CLOCK	0	0	0.137821
CLPB	0	0	0.247627
CLPTM1	0	0.116122	0.137178
CLPTM1L	0	0.142297	0.145863
CLPTM1L_1	0	0.236322	0.206259
CLSPN	0	0.366951	0.273615
CLSTN1	0	0.133265	0.162366
CLSTN2	0	0	0.37807
CLTB	0	0.362773	0.270854
CLU	0	0.300353	0.182848
CLUH	0	0.221405	0
CMSS1	0	0.306447	0.383878
CMTR1	0	-0.213811	-0.176898
CMYA5	0	-0.408998	0
CNIH1	0	0.316581	0.221579
CNIH2	0	0.33143	0
CNKSR3	0	0	-0.33849
CNN3	0	0.311931	0.325476
CNOT2	0	-0.171899	-0.136257
CNOT9	0	0.142413	0.151894
CNP	0	0.162735	0.262691
CNTN3	0	0	-0.688484
CNTNAP2	0	0.176866	0
COA5	0	0	-0.324952
COA8	0	0	0.246215
COL12A1	0	-0.312763	-0.638401
COL27A1	0	0	-0.484632
COL28A1	0	-0.778655	-0.650136
COL4A2	0	0	-0.676795
COL4A6	0	1.20402	0
COL5A2	0	1.05501	1.20307
COL6A1	0	0	-0.358151
COL6A4P2	0	-1.56584	-1.29012
COL7A1	0	-0.3536	-0.363207
COL9A2	0	-0.248449	0
COLCA1	0	0	0.718564
COLEC12	0	-0.609951	-0.899878
COLGALT1	0	0.231049	0
COMT	0	0.241564	0.238515
COPA	0	0	0.095433
COPB1	0	0	0.119935
COPB2	0	0	0.0978761
COPG1	0	0	0.12806
COPG2	0	-0.162174	0
COPRS	0	0.279045	0.350583
COPS3	0	0.312051	0.291914
COPS6	0	0	0.184381
COPS8	0	0.205245	0
COPZ1	0	0	0.188236
COQ10B	0.527571	0	0.23658
COQ8A	0	0	-0.348202
CORO1A	0	0.980194	0.557326
CORO1C	0	0.315199	0.275733
CORO2A	0	0	0.241518
COX17	0	0.238569	0.298042
COX4I1	0	0	0.170772
COX5A	0	0	0.181697
COX6B1	0	0	0.139379
COX7A2	0	0.194771	0.201562
COX7B	0	0	0.223538
COX8A	0	0.162622	0.124488
CPAMD8	0	0	-0.19921
CPE	0	0	0.307563
CPEB4	0.494724	0.340525	0.259666
CPED1	0	1.19604	1.45876
CPLX1	0	0	-0.419964
CPNE1	0	-0.140438	0
CPNE3	0	0	-0.161539
CPPED1	0	-0.354088	0
CPQ	0	0	-0.583334
CPSF1_1	0	0	-0.145735
CPT1A	0	0.117077	0.114896
CPTP	0	0.204906	0
CRABP2	0	0.269821	0.398657
CRACR2A	0	0.150199	0.340324
CRACR2B	0	-0.332378	-0.371024
CRAT	0	0.100679	0.253657
CRBN	0	-0.22924	0
CREB3L1	0	0.263583	0.473291
CREB3L4	0	-0.135655	-0.116583
CREB5	0	0.372459	0.585402
CREBRF	0	-0.835703	-0.658047
CREG1	0	-0.196998	0
CRELD1	0	-0.369744	0
CRIM1	0	0.264954	0
CRIP1	0	0.197309	0.253226
CRIP2	0	0.291124	0.19466
CRIPT	0	-0.408049	0
CRISPLD2	0	-0.377048	0
CRKL	0	0	0.197694
CRNKL1	0.186604	0.206643	0.205884
CROT	0	0	-0.302606
CRY1	0	0	0.257446
CRY2	0	-0.308418	0
CRYBG1	0	0	-0.160152
CRYBG3	0	-0.450449	-0.461706
CRYM_1	0	0	-0.875836
CRYZ	0	0	-0.259658
CS	0	0.19914	0.15291
CSAD	0	-0.470306	-0.526822
CSDE1	0	0.111741	0.110183
CSE1L	0	0.183966	0.228563
CSGALNACT1	0	1.15851	1.38721
CSGALNACT2	0	0.305482	0.305435
CSK	0	0.222631	0
CSKMT	0	0	1.12938
CSNK2A1	0	0.100609	0
CSRNP1	1.33052	0	0
CSRP1	0	0.409149	0
CST4	0	-0.345308	-0.558339
CSTF3	0	0.159814	0
CT62	0	0.430716	0
CTB-3M24.3	0	1.6525	0
CTDNEP1	0	0	0.25149
CTDSP2	0	-0.184243	-0.312846
CTDSPL	0	0	-0.169694
CTNNA1	0	0.140134	0.115989
CTNNAL1	0	0.376856	0
CTNNB1	0	0	-0.168746
CTNND2	0	-0.315215	-0.446502
CTPS1	0	0.467933	0.278278
CTSD	0	0.18005	0.294724
CTSF	0	-0.753988	-1.03904
CTSH	0	0.220502	0.687938
CTSO	0	0	-0.989973
CTSO_1	0	-0.633545	-0.479795
CTSV	0	0.5613	0
CTTN	0	0.255647	0.213199
CTTN_1	0	0.235483	0.180597
CTTNBP2	0	0	-0.71815
CTXN1	0	0.566008	0.39789
CUEDC1	0	0.614565	0.549318
CUL1	0	0.111115	0
CUL4B	0	-0.333947	-0.193294
CUL7	0	-0.187258	-0.19394
CUL9	0	-0.184205	-0.214105
CUTALP	0	-0.16678	0
CWC25	0.202843	0	0
CX3CL1	0.490784	0.614292	0.746521
CXCL12	0	-0.736921	-0.761795
CXCL14	0	0.434546	0
CXCL8	3.42696	0	5.45395
CXCR4	0	0.408049	0.544446
CXXC5	0	0.276177	0.148711
CYB561	0	0.255649	0.203551
CYB5B	0	0.381123	0.313086
CYB5D2	0	-0.516071	0
CYB5R1	0	-0.305811	-0.211396
CYB5R3	0	0.204126	0
CYBA	0	0.255945	0
CYBRD1	0	0.637619	0.548758
CYC1	0	0.219894	0.151639
CYFIP1	0	0.146294	0
CYFIP1_1	0	0.179429	0.0960143
CYFIP2	0	0	-0.399616
CYHR1	0	0	-0.205637
CYLD	0	-0.325139	-0.304806
CYP1A1	0	0.917803	0
CYP1A2	0	0	-0.99661
CYP1B1	0	1.29265	0.76758
CYP20A1	0	-0.263529	0
CYP26A1	0	-1.81979	0
CYP2A7	-0.911417	0	0
CYP2J2	0	-0.415292	0
CYP2S1	0	0.878373	0.967852
CYP2U1	0	0	-0.782159
CYP4B1	0	0	-0.63531
CYP4F3	0	0	1.36074
CYP4F8	0	0.95712	1.64786
CYP51A1	0.227443	0.376175	0.355412
CYRIB	0	0.206136	0
CYSLTR1	0	1.17313	1.44821
CYTH2	0.228399	0	0
D2HGDH	0	-0.326343	-0.317909
DAAM1	0	0	-0.145915
DAB2IP	0	0.234918	0.205903
DAD1	0	0.131807	0.16839
DALRD3	0	0.357718	0.388388
DAP	0	0.129164	0.134155
DAPK3	0.45933	0	0
DAPP1	0	0.901985	0
DARS2	0	0	0.209072
DAZAP1	0	0.188738	0.245717
DAZAP2	0	-0.151501	0
DBF4	0	0.19041	0.31873
DBI	0	-0.288459	-0.332835
DBNDD1	0	0.225331	0
DBP	0	-0.985554	-0.879833
DBT	0	-0.288959	-0.221826
DCAF1	0	0	0.241938
DCAF11	0	-0.290608	0
DCAF11_1	0	-0.287436	-0.161399
DCAF12	0	-0.131508	-0.138598
DCAF13	0	0.262516	0.176478
DCAF15	0	0.254577	0.187512
DCAF4	0.287562	0	0
DCAF5	0	-0.117903	0
DCAF6	0	-0.154179	-0.128704
DCAF8	0	-0.268243	-0.193806
DCAKD	0	-0.335766	-0.351838
DCDC2	0	-0.590113	-0.634749
DCK	0	0.333643	0.258688
DCLRE1B	0	0.292971	0.292564
DCLRE1C	0	0	0.289712
DCP2	0	-0.228765	0
DCTD	0	0.262133	0
DCTPP1	0	0.440679	0.355627
DCUN1D3	0.930254	0	0
DCXR	0	0	0.151371
DDA1	0	0	0.192742
DDI2	0	-0.154099	-0.164595
DDIAS	0	0.436903	0.459664
DDIT3	0.654408	0	0
DDIT4	-0.656648	0	0.240342
DDRGK1	0	0.276544	0.249543
DDX10	0	0.27084	0
DDX17	0	-0.205175	-0.0764489
DDX18	0	0.145527	0
DDX21	0.202331	0.445367	0.333844
DDX31	0	0.180405	0
DDX39A	0	0.201877	0.301926
DDX3X	0.149139	0.107551	0.10106
DDX42	0	0.112467	0
DDX5	0.15215	0	0
DDX50	0	0.167697	0
DDX54	0	0.170523	0
DDX55	0	0.211539	0
DDX56	0	0.154774	0
DDX6	0	-0.166491	0
DDX60	0	0	-0.363039
DDX60L	0	0	-0.231327
DEAF1	0	0	-0.31385
DEGS2	0	0	-0.266261
DENND11_1	0	-0.218569	0
DENND1A	0	0.159997	0
DENND2B	0	0	-0.350237
DEPDC1	0	0	0.24738
DERL1	0	0.203363	0.202417
DESI1	0	0.232524	0.366326
DGCR8	0	0.200582	0
DHCR24	0	0.344511	0.26436
DHCR7	0	0.352973	0.340697
DHFR	0	0.270768	0.190844
DHRS1_1	0	0	-0.431198
DHRS13	0	0	0.270062
DHRS3	0	0	1.46387
DHRS4-AS1	0	-0.23445	0
DHTKD1	0	0.169369	0.246841
DHX15	0	0.217392	0.20494
DHX16_1	0	0.783189	0
DHX29	0	-0.181191	-0.213516
DHX33	0	0.188555	0
DHX36	0	0.198599	0.178456
DHX37	0	0.260587	0.195981
DHX40	0	-0.156815	0
DHX58	0	-0.464395	0
DIAPH1	0	0.189885	0.161865
DIAPH3	0	0.474504	0.385785
DIP2B	0	0.181424	0.201054
DIPK2A	0	-0.595004	0
DIXDC1	0.398234	0	0
DKC1	0	0.270296	0.280796
DKK1	1.40107	0.935019	0.803695
DLAT	0	0.242184	0.414648
DLC1	0.944825	-0.769746	0
DLC1_1	1.07643	0	-1.14852
DLG2	0	0	-0.74524
DLG3	0	0	0.16573
DLGAP5	0	0	0.301921
DLST	0	0.169226	0.2035
DMPK	0	0.28946	0.240848
DMTF1	0	0	-0.203196
DMWD	0	0.321707	0.205047
DMXL1	0	-0.220376	0
DNAAF5	0	0.227695	0.216479
DNAAF9	0	-0.412103	-0.347417
DNAJA1	0.147579	0.150344	0.155139
DNAJA2	0.162411	0	0
DNAJA3	0	0.213081	0.249439
DNAJA3_1	0	0	0.229481
DNAJA4	0	0.182175	0.185899
DNAJB1	0.537855	0	0
DNAJB11	0	0.426757	0.38855
DNAJB14	0	0	-0.319467
DNAJB4	0.622332	0	0
DNAJB5	0.398922	0	0
DNAJB6	0	0	0.203229
DNAJC1	0	0.359572	0.313041
DNAJC10	0	0.184355	0.338343
DNAJC2	0	0.239123	0
DNAJC27-AS1	0	-0.491632	-0.518321
DNAJC5	0	0	0.122096
DNAJC7	0	0	0.202853
DNAJC9	0	0.287131	0
DNASE1L1	0	-0.379626	-0.392575
DNASE2	0	-0.298429	0
DNHD1	-0.285732	0	0
DNM1	0	-0.768719	-0.45026
DNM2	0	0.0974288	0.105785
DNMBP	0	-0.215687	-0.18908
DNMT1	0	0.247519	0.240163
DNMT3A	0	0	-0.16026
DNMT3B	0	0.205357	0.265439
DOCK5	0	0.403062	0.42684
DOCK6	0	0.140443	0
DOK4	0	-0.306698	-0.315462
DOK6	0	0	-0.919927
DOK7	0	1.15459	1.03457
DOLPP1	0	0.220771	0.162566
DONSON	0	0.375919	0.360624
DOP1B	0	0	0.188916
DOT1L	0	0.252064	0.30731
DPCD	0	0	0.495135
DPH1	0	0	-0.262688
DPP9	0	0.217879	0.298611
DPY19L1	0	-0.280049	-0.576194
DPYSL3	0	0.39555	0
DPYSL5	0	0.25323	0.218101
DRAM1	0	-0.376708	0
DRAP1	0	0.215139	0.165793
DRG1	0	0	0.209521
DROSHA	0	0	0.126662
DSCAM-AS1	0	-0.430021	-0.446237
DSCC1	0	0.590389	0.514758
DSE	0	0	-0.341792
DSG2	0	0.168926	0
DTL	0	0.727332	0
DTNA	0	0.238038	0.400903
DTNB	0	0	-0.32903
DTWD1	0	-0.33505	-0.310384
DTX3	0	-0.220788	0
DTX3L	0	-0.265708	-0.351949
DTX4	0	0.712694	1.15905
DTYMK	0	0.221881	0.344781
DUS1L	0	0.215074	0
DUS3L	0	0.313149	0
DUSP1	1.63793	0	0
DUSP10	0.796552	0	0
DUSP14	0.218041	0	0
DUSP16	0	0	0.299935
DUSP16_1	0.211207	0	0.27362
DUSP22	0	-0.327305	0
DUSP3	0	0.219266	0.338558
DUSP4	0.574379	0.832993	1.14075
DUSP5	1.26487	0.676446	0.613214
DUSP6	0.686948	1.67252	1.9518
DUSP8	0.877874	0	0
DUSP8_1	0.749403	0	0.596721
DUT	0	0.324587	0
DVL1	0	0.231384	0
DVL3	0	0	0.099272
DYM	0	0	0.161457
DYNC1H1	-0.193527	0	0.138314
DYNC2H1	0	0	-1.22238
DYNC2I2	0	0.425654	0.335936
DYNLL1	0	0.139769	0.132547
DYRK1B	0	-0.469285	0
DYRK1B_1	0	-0.410416	-0.40005
DYRK2	-0.220743	0	0
DYSF	0	0	0.785311
DZIP3	0	-0.257538	0
E2F1	0	0.604357	0
E2F2	0	0.410523	0
E2F2_1	0	0.559706	0
E2F3	0	0.22983	0.172889
E2F7	0	0.424596	0.401983
E2F8	0.476428	0.471023	0.339585
EAF1	0	0.139692	0
EAPP	0	-0.21703	0
EBF4	0	0	-0.595156
EBNA1BP2	0	0.234856	0.295372
EBP	0	0.40667	0.436371
ECE1	0	0.171846	0.226926
ECH1	0	0	0.168688
ECH1_1	0	0	0.233407
ECI2	0	-0.169914	-0.267785
ECM1	0	0	0.51883
ECT2	0	0.230399	0.392011
EDARADD	0	0.33711	0.320953
EDEM1	0	0	0.272867
EDF1	0	0	0.144003
EDN1	2.93406	0	-0.520557
EDN2	0	0.784265	0
EEF1A2	0	0.439505	0.228756
EEF1B2	0	0.276313	0.281651
EEF1B2_1	0	0.188806	0.407793
EEF1D	0	0.219797	0.230254
EEF1D_1	0	0.221642	0.179033
EEF1G	0	0	0.157915
EEF2	0	0.110143	0.110587
EFCAB8	0	0.729843	1.04309
EFHD1	0	0.171489	0
EFHD2	0	0.330977	0
EFNA1	-0.286712	-0.249458	-0.536331
EFNA4	0	0	-0.271585
EFR3A	0	0	-0.163796
EGLN3	0	1.10464	1.20924
EGR1	3.75271	-1.10376	-1.62604
EGR2	5.39805	0	0
EGR3	3.5198	1.86846	2.10552
EGR4	3.77353	0	0
EHF	0	-0.241877	-0.181654
EIF1	0.312224	0.226273	0.246569
EIF1AD	0	0.256018	0.243296
EIF2A	0	0.147664	0.199363
EIF2AK4	0	-0.147296	-0.148109
EIF2B3	0	0.342389	0
EIF2B5	0	0	0.146276
EIF2S1	0	0.210628	0.233649
EIF2S2	0	0	0.351763
EIF2S3	0	0.151745	0.11115
EIF2S3B	0	0.191734	0.165567
EIF3A	0	0.149261	0.134133
EIF3B	0	0.173434	0.15362
EIF3C	0	0.155309	0.164156
EIF3CL	0	0.148411	0.150017
EIF3D	0	0.254089	0.297918
EIF3E	0	0.135259	0
EIF3G	0	0	0.136331
EIF3I	0	0.208928	0.157596
EIF3J	0	0.204732	0
EIF3K_1	0	0	0.160462
EIF3M	0	0.197933	0.211234
EIF4A2	0	0	-0.153552
EIF4E	0	0.218629	0
EIF4EBP1	0	0.417927	0.425442
EIF4G1	0	0.14446	0.149638
EIF4G2	0.110145	0.246324	0.178289
EIF4G3	0	0	0.158677
EIF4H	0	0.210996	0.19623
EIF5	0.116957	0.201778	0.220406
EIF5A	0	0.320138	0.202726
EIF5A_1	0	0.401649	0.212886
EIF5AL1	0	0.238234	0.242418
EIF6	0	0.281139	0.200519
ELAPOR1	0	-0.279703	-0.195577
ELAPOR2	0	-0.480576	-0.425488
ELF1	0	0	-0.122089
ELF3	0.241376	0.151954	0.231469
ELF4	0	0.944703	0
ELF5	0	0	-0.294952
ELL2	0	0	0.368585
ELOB	0	0	0.178229
ELOF1	0	0.205633	0
ELOVL5	0	0.177534	0.112721
ELOVL6	0	0.524794	0.467234
ELP2	0	0	-0.141036
EMC7	0	0.213023	0.310591
EMC8	0	0.254112	0
EMD	0	0.21327	0.175927
EME1	0	0.324217	0.222408
EME2	0	0	-0.387928
EMP1	0	0.534207	0.633692
EMSY	0	0	0.145712
EN1	0	-0.991414	0
ENAH	0	0.202392	0
ENDOV	0	-0.414333	-0.339032
ENGASE	0	0	-0.394202
ENO1	0	0.449637	0.433342
ENO2	0	0.429953	0.682691
ENO3	0	-1.06627	0
ENOPH1	0	0.356721	0.188784
ENPP1	0	0.345472	0.351886
ENPP5	0	-0.749055	-0.593412
ENSA	0	0.112948	0
ENTPD2	0	0.28457	0
ENTPD6	0	0.174221	0
ENTR1	0	0.269175	0
ENY2	0	-0.17969	0
EOLA1	0	0.421699	0.51562
EOLA2	0	0.332103	0.394785
EOMES	0	-1.34743	0
EPAS1	0	0.740346	0.754769
EPB41L1	0	-0.27766	-0.467354
EPB41L2	0	0	0.633396
EPCAM	0	0.226937	0.193871
EPDR1	0	0	0.307547
EPG5	0	-0.223237	0
EPGN	1.25637	1.72263	0
EPHA1	0	0	0.250826
EPHA2	1.09701	0.983696	0.957613
EPHA3	0	-2.26019	-1.54178
EPHA4	0	0	-0.336039
EPHA6	0	-0.981991	-1.28398
EPHA7	0	-1.04841	-1.21974
EPHB3	-0.185651	0.323814	0.361199
EPHB4	0	0.226654	0.200548
EPHB6	0	0.579897	0
EPM2AIP1	0	0	-0.186025
EPN2	0	0.187684	0
EPN3	0	0.108496	0.121051
EPOP	0.31314	0.337852	0.330322
EPOP_1	0	0	0.431161
EPOR	0	-0.305398	0
EPPK1	0.762529	0	0
EPRS1	0	0.11097	0.155371
ERBB2	0	0	-0.0904738
ERBB3	0	-0.163718	-0.122407
ERBB4	0	-0.905558	-0.854554
ERBIN	0	-0.211631	0
ERCC6	0	-0.177888	0
ERCC6L	0	0.497105	0
ERF	0.38941	0	0
ERG28	0	0.192832	0.190846
ERGIC3	0	0	0.201026
ERICH6-AS1	0	-1.27981	0
ERLIN1	0	0.197412	0
ERMAP	0	0	-0.277487
ERMP1	0	0.197541	0.318481
ERN1	0	0	0.338256
ERO1A	0	0.267153	0.433123
ERP27	0	0	0.420567
ERRFI1	0.895778	0.545022	0.329862
ESAM	0	0	0.610603
ESCO2	0	0.383393	0
ESPL1	0	0	0.296021
ESR1	0	-0.502809	-0.589084
ESRP1	0	0.14811	0.168335
ESRRA	0	0.189461	0.257131
ESRRG	0	-0.840278	-0.654186
ESYT2	0	0.155867	0.143776
ETF1	0.256446	0.137581	0.106885
ETFA	0	0.13556	0.135037
ETFB	0	0.231929	0.38125
ETFBKMT	0	0	-0.779501
ETHE1	0	0.324449	0
ETS2	0	0.437763	0.692569
ETV1	0	1.72854	2.25679
ETV4	0	1.54636	1.98109
ETV5	0	1.3185	1.36126
ETV6	0	0	0.336814
EVC	0	0	-0.248778
EVL	0	-0.336645	-0.279375
EXO1	0	0.622346	0.313787
EXOC1	0	-0.257754	0
EXOC3-AS1	0	-0.544651	0
EXOC4	0	-0.190545	0
EXOC7	0	0	-0.160781
EXOC8	0	0	-0.268259
EXOSC2	0	0.261718	0.220336
EXOSC8	0	0	0.272485
EXTL3	0	0	0.241251
EZH2	0	0.290162	0.225588
EZR	0.208344	0.37868	0.448415
F7	0	-0.564267	-0.628504
F8	0	-0.740596	0
FA2H	0	0.328325	0.269786
FAAH	0	0	-0.241373
FADD	0	0.250315	0.194673
FADS1	0	0.36809	0.345848
FADS2	0	0.294586	0.345695
FADS3	0	0	-0.347786
FAF1	0	0.174613	0
FAHD2A	0	-0.280178	0
FAIM2	0	1.59021	1.83631
FAM102A	0	0.14995	0.150506
FAM107B	0	0	0.22948
FAM110C	0.331477	0	0.304327
FAM111A	0	-0.268082	-0.20677
FAM111B	0	0.571917	0.330331
FAM117A	0	0	-0.320871
FAM117B	0	-0.333613	-0.412144
FAM120AOS	0	0.141114	0
FAM120B	0	0	-0.323331
FAM120C	0	-0.452149	-0.29341
FAM126A	0	0.314812	0.288234
FAM135A	0	-0.572506	-0.640687
FAM136A	0	0	0.248467
FAM13C	0	0	-0.829271
FAM153CP	0	0	-0.969441
FAM168A	0	-0.088424	-0.0961429
FAM171B	0	-0.635834	-0.74072
FAM172A	0	0	-0.290865
FAM174B	0	0.263181	0.44145
FAM177B	0	0	1.63415
FAM178B	0	0	0.998598
FAM193B	0	0	-0.241513
FAM200A	0	0	-0.424391
FAM210B	0	-0.120316	-0.118445
FAM214A	0.22513	0	0
FAM214B	0	-0.261061	0
FAM219A	0	0.213277	0.302559
FAM222A	0	0.518931	0.468552
FAM234B	0	-0.36092	-0.443418
FAM241A	0	0	-0.390594
FAM50A	0	0.176803	0.187884
FAM53B	0	0	-0.302084
FAM53C	0.401185	0	0
FAM72A	0	0	0.759203
FAM72B	0	0	0.51554
FAM83A	0	1.19705	1.13067
FAM83B	0	-0.67492	-1.0907
FAM83D	0	0	0.400091
FAM83G	0	0	0.461386
FAN1	0	0	-0.308985
FANCA	0	0.413984	0.252418
FANCB	0	0.392532	0.353845
FANCD2	0	0	0.256421
FANCG	0	0.263414	0.234025
FANCI	0	0.306257	0.363313
FANCM	0	0	0.265328
FAR1	0	-0.269934	-0.261407
FAR2P1	-0.542978	0	0
FARP1	0	0	0.161131
FARP2	0	-0.227354	0
FARSA	0	0.253231	0
FARSB	0	0.379044	0.257617
FASN	0	0.276348	0.364346
FASTKD2	0	0.185172	0
FAU	0	0.174464	0.146049
FBL	0	0.219207	0
FBL_1	0	0.263685	0
FBLN1	0	0	0.239568
FBLN5	0	0.995755	0.957562
FBP1	0	-0.308642	-0.376136
FBRSL1	0	0.129851	0
FBXL17	0	-0.332854	0
FBXL20	0	-0.346379	-0.403419
FBXL4	0	0	-0.290193
FBXL5	0	0	-0.163448
FBXL7	0	-0.641165	-0.946384
FBXO22	0	0.207751	0
FBXO25	0	-0.462091	-0.350135
FBXO32	0	-0.61761	-0.517821
FBXO33	0	-0.269233	0
FBXO4	0	-0.344409	-0.267192
FBXO44	0	0	-0.284986
FBXO45	0	0.252306	0
FBXO46	0.294307	0	0
FBXO5	0	0.453447	0.270185
FBXW2	0	-0.108883	0.0873646
FBXW7	0	0.354115	0
FDFT1	0	0.287514	0.391944
FDFT1_1	0	0.284487	0.396454
FDPS	0	0.456147	0.73935
FECH	0	-0.200466	-0.257822
FEN1	0	0.415105	0.266782
FER1L4	0	0.9277	0.598438
FERMT2	0.36591	0	0
FFAR2	0	0	0.351635
FGD3	0	-0.571332	-0.878187
FGD5	0	1.33367	1.5401
FGD6	0	0.242033	0
FGF12	0	0	-0.287613
FGFR1	0	0	-0.295241
FGFR3	0	0.40157	0
FGFR4	0	0	-0.168227
FGFRL1	0	0.204075	0
FH	0	0.181439	0.194839
FHDC1	0	0.341487	0.250627
FHL2	0.591551	1.25117	1.26275
FHOD1	0	0.574151	0.409472
FHOD3	0	-1.46364	-1.77295
FIBCD1	0	1.80768	2.11764
FIGN	0	-0.444986	-0.347783
FIGNL1	0	0.28522	0.218959
FILIP1L	1.03505	0	0
FIP1L1	0	0.186511	0
FITM2	0	0.260559	0.190452
FJX1	0	0.740081	0
FKBP14	0	0	0.247304
FKBP4	0	0.201623	0
FKBP9	0	0	-0.163614
FKTN	0	0	-0.213905
FLACC1	0	-1.17438	0
FLCN	0	-0.232149	-0.224878
FLJ20021	0	-0.580601	-0.792643
FLJ39095	0	-0.906092	0
FLJ42627	0	0	0.274548
FLNA	0	0.377544	0.137696
FLNB	0	0.0958122	0.201229
FLOT1	0	0.2973	0.459474
FLOT1_2	0	0	0.492413
FLOT1_3	0	0	0.484715
FLOT1_4	0	0.291545	0.498321
FLOT1_5	0	0.374678	0.380237
FLOT1_6	0	0.260101	0.353745
FLRT1	-0.700881	0	0
FLRT3	0	0.524572	0
FLVCR1	0	0.257538	0.218425
FMNL2	0	0.322661	0
FMO4	0	-0.471143	0
FMOD	0	0.44779	0.672175
FN3K	0	0	-0.249469
FNBP1	0	0	-0.145952
FNIP1	0	-0.233542	-0.246581
FNIP2	0	0.33506	0.530663
FOLH1	0	0	-0.708628
FOS	4.13063	-0.994492	-0.922587
FOSB	3.1364	0	0
FOSL1	1.90192	0	0
FOSL2	0.391469	-0.352817	-0.450433
FOXA1	0	0	-0.178683
FOXK2	0	0.161354	0.159985
FOXM1	0	0.25557	0.325044
FOXN3	0	-0.46973	-0.272904
FOXO1	0	-0.756527	0
FOXO3	0	-0.278073	-0.239873
FOXO3B	0	0	-0.28073
FOXO4	0	-0.433461	0
FOXO6	0	0.569604	0
FOXO6_1	0	0.441537	0.423063
FOXP2	0	0	-0.944887
FOXP4	0	0.208296	0
FOXRED2	0	0	-0.174225
FRAS1	0	0	-0.390776
FRAT1	0	-0.608361	-0.738669
FRAT2	0	-0.395873	-0.260783
FREM2	0	-0.380741	-0.303302
FRMD6	0	0.300717	0.308147
FRS2	0	0	-0.283332
FSCN2	0	-0.364578	0
FSIP2	0	0	-0.858766
FSTL1	0	-0.445024	-0.885949
FSTL4	0	0.99056	0.859149
FSTL5	0	-0.663083	-0.86461
FTCDNL1	0	-0.547519	0
FTL	0	-0.289948	-0.350324
FUBP1	0	0.149583	0.233208
FUCA1	0	-0.398332	0
FUCA2	0	0.300384	0
FURIN	0	-0.524445	-0.766367
FUS	0	0.264042	0
FUT9	0	-0.448651	-0.479159
FXYD3	0	0	0.192926
FYCO1	0	0.311832	0.196835
FZD2	0	-0.695036	-0.479909
FZD4	0	0	0.247086
FZD8	0.493089	0	0.305242
G3BP2	0.130884	0	0
G6PD	0	0.546103	0.66163
GAA	0	0	-0.221088
GABARAPL1	0	-0.697543	0
GABBR2	0	1.36324	1.36737
GABRB3	0	0	-0.36751
GABRQ	0	1.07944	0.559768
GABRR2	0	-0.850853	-1.04888
GADD45G	-0.927231	0	0
GADD45GIP1	0	0.278586	0
GAL	0	2.12869	0
GALC	0	-0.347699	-0.53062
GALE	0	0.513839	0.399439
GALNT10	0	0.451424	0.389374
GALNT11	0	0	-0.166839
GALNT12	0	0	0.43727
GALNT14	0	1.07404	0.98147
GALNT18	0	0.482856	0.392245
GALNT2	0	0	-0.318974
GALNT6	0	0.377605	0.539906
GALNT7	0	0.449052	0.374841
GALT	0	-0.366664	-0.358816
GAPDH	0	0.281887	0.288633
GAREM1	0	0.283601	0.295417
GARNL3	0	0	-0.323045
GARS1	0	0.232894	0.27627
GART	0	0.266666	0.234586
GAS5	0	0.198158	0
GATA2	0	0.154674	0.195585
GATA3	0	-0.326656	-0.494192
GATA4	0	0.275427	0
GATA5	0	0	-1.02258
GATAD1	0	-0.341074	-0.20291
GATAD2A	0	0.170176	0
GATAD2B	0	-0.153977	0
GBE1	0	0	0.449245
GBP2	0.251846	0	0.189668
GBP3	0	-0.38867	0
GCA	0	0	-0.357364
GCGR	0	0	-1.16266
GCH1	0.308408	0.333284	0.342345
GCLC	0	-0.268324	-0.234914
GCN1	0	0.0989905	0
GCNT1	0.38607	0.245397	0
GCNT2	0	-0.754056	-0.762837
GDAP1	0	0.26807	0
GDF11	0	0	0.347438
GDF15	2.00722	2.47404	5.29259
GDI1	0	0.239454	0.216173
GDI2	0	0.174958	0.120302
GDPD1	0	0.406908	0.590375
GDPD5	0	0.735134	0
GEM	1.62392	0	0
GEMIN4	0	0.219511	0
GEN1	0	0	0.206085
GET4	0	-0.286159	-0.221851
GFM1	0	0.156618	0.172138
GFPT1	0	0.13791	0.225886
GFRA1	0	-0.885697	-1.01114
GFUS	0	0	0.352516
GFUS_1	0	0.182062	0.208126
GGCT	0	0.243699	0.236241
GGH	0	0.251058	0.425866
GGNBP2_1	0	0.17205	0
GGTA1	0	1.30008	0
GHR	0	-0.285451	-0.575735
GIGYF1	0	-0.201868	-0.28107
GIGYF2	0	0	-0.140189
GINM1	0	0.232682	0
GINS1	0	0.218537	0
GINS2	0	0.541795	0
GINS3	0	0.409745	0
GINS4	0	0.414218	0.477217
GIPC1	0	0.229681	0.110277
GIT1	0	0.20177	0
GLCCI1	0	0	-0.451856
GLCE	0	0	-0.261166
GLI3	0	-0.284433	-0.243437
GLIDR	0	0	-0.563056
GLMN	0	0	-0.354374
GLMP	0	-0.371073	-0.327483
GLO1	0	0.291585	0
GLRX2	0	0	0.52118
GLS	0	0.197588	0.216557
GLT8D1	0	-0.35588	0
GLTP	0	0.217736	0.421408
GLUD1	0	0.160248	0.217119
GLUD2	0	0	0.213868
GLUD2_1	0	0	0.297772
GLUL	0	0	-0.272346
GMDS	0	0.190724	0.258644
GMNN	0	0.471922	0.272611
GMPPB	0	0.233731	0.303695
GMPR	0	0.907511	0.96871
GMPS	0	0.115996	0.140163
GNA12	0	0.311004	0.248286
GNAZ	0	0.696494	0.54299
GNB1	0	0.199564	0.161842
GNB2	0	0.189919	0.126641
GNE	0	0.311998	0.551012
GNG12	0	0.20353	0
GNL2	0.210867	0.219134	0
GNPDA1	0	-0.267263	0
GNPTAB	0	-0.285621	-0.228499
GNS	0	-0.237244	0
GOLGA2	0	0	0.131511
GOLGA5	0	0	0.172005
GOLGA7B	0	0.932425	0
GOLGB1	0	-0.166686	-0.132249
GOLT1A	0	0.477313	0
GPAT3	0	-1.4518	-2.06729
GPATCH4	0	0.25816	0
GPBP1L1	0	-0.177348	0
GPC3	0	0	0.699462
GPC4	0	0.865596	0.880748
GPC5	0	0	-1.25706
GPC6	0	0	-0.382879
GPCPD1	0	0.723155	0.906506
GPD2	0	0.291714	0.202254
GPER1	0	-0.797314	-0.856971
GPHN	0	0.23772	0
GPI	0	0	0.180426
GPI_1	0	0	0.2191
GPN3	0	0.267493	0
GPNMB	0	-0.308773	-0.647491
GPR153	0	0.429438	0
GPR155	0	0	-0.47881
GPR157	0	0	0.242391
GPR160	0	0	0.331522
GPR179_1	0	-0.561493	0
GPR3	0	0	1.32949
GPR68	0	-0.400132	-0.309383
GPRC5A	0.30635	0.773508	0.931038
GPRC5B	0	0.705161	0.570452
GPRIN1	0	0.278658	0
GPSM2	0	0	0.259283
GPX1	0	0.194437	0.225668
GRAMD1C	0	-0.536574	-0.405301
GRAMD2A	0	0.985509	1.10103
GRAMD4	0	0.238297	0.168101
GRB10	0	-0.253321	-0.388071
GRB14	0	0	-1.14404
GRB2	0	0.130546	0
GREB1	0	-0.49095	-0.590304
GREB1L	0	0	-0.370695
GREP1	0	0.357718	0
GRHL1	0	0	-0.134285
GRHL2-DT	-0.561961	0	0
GRHL3	0	0.421866	0
GRIK2	0	-1.76344	-1.77985
GRIK3	0	0.31943	0.190099
GRINA	0	0.116015	0
GRIP1	0	-0.263604	-0.358229
GRK2	0	0.20512	0
GRK3	0	0	-0.421098
GRK6	0	0.188883	0
GRM4	0	-0.273314	-0.693194
GRN	0	-0.356588	-0.511971
GRPEL1	0	0.200805	0
GRPEL2	0	0	0.263104
GRPR	0	0	-0.531809
GRSF1	0	0.140538	0.137823
GRWD1	0	0.252987	0.179174
GSDMB	0	-0.334009	0
GSDMD_1	0	0	-0.354346
GSE1	0	0.208471	0.115068
GSN	0	0.420983	0.301717
GSPT1	0	0	0.108838
GSR	0	0.103693	0.151339
GSS	0	0.146012	0.128522
GSTA4	0	-0.634133	-0.415092
GSTCD	0	0.274847	0.278798
GSTK1	0	-0.180277	-0.247057
GSTM3	0	0	-0.283767
GSTM4	0	0	-0.445418
GSTT1	0	-0.316051	-0.250491
GTF2A2	0	0.248581	0
GTF2E1	0	-0.396786	-0.510915
GTF2E2	0	0.259807	0
GTF2I	0	-0.134308	-0.137653
GTF2IP1	0	-0.150893	-0.130468
GTF2IP4	0	-0.139998	0
GTF2IP7	0	0.508677	0.573599
GTF2IRD1	0	0.157874	0
GTF2IRD2	0	-0.380073	-0.294256
GTF3C1	0	0	-0.101723
GTF3C6	0	0.234609	0
GTPBP2	0	0	0.245021
GTPBP4	0.198916	0.381078	0.215998
GTSE1	0	0	0.369079
GUCD1	0	0	0.181366
GUCY1A1	0	0.178081	0
GUCY1A2	0	1.01476	0.998929
GUK1	0	0.120637	0
GUSB	0	0	-0.166144
GUSBP1_1	0	0	-0.442019
GVQW3	0	0	-0.30435
GYG1	0	0.17836	0
H1-10	0	-0.201223	0
H1-4	0	0	1.66587
H19	0	2.13995	3.45657
H19_1	0	1.96044	3.49665
H2AC19	0	0	-0.451354
H2AC6	0	-0.503652	-0.796172
H2AX	0	0.244857	0.233873
H2AZ1	0	0.14971	0.13404
H2BC12	0	-0.289289	-0.371583
H2BC15	0	0	0.960965
H2BC21	0	-0.387528	-0.495721
H2BC5	0	-0.44585	-0.38568
H3-3B	0.143873	0.164902	0
H3-5	0.57308	0	0
H3C10	0	0	-0.971488
H3C6	0	-0.522592	0
H3P6	0	0	-0.111019
H4C5	0	-1.69124	0
H6PD	0	0	-0.194257
HABP4	0	0.545652	0.687979
HACD2	0	0.150665	0
HACD3	0	0	-0.12571
HADHA	0	0	0.153332
HAP1	0	0.678807	0.783149
HASPIN	0	0	0.362858
HAT1	0	0.252142	0.241693
HAUS1	0	0	0.240504
HAUS2	0	0.278113	0.325436
HAUS3	0	0.253607	0
HAUS8	0	0	0.502782
HAX1	0	0	0.148356
HBP1	0	-0.505628	-0.303395
HBS1L	0	0.195793	0.205056
HCAR1	0	-0.215924	0
HCAR2	0	-0.58351	0
HCG11	0	-0.45949	0
HCLS1	0	0	-0.576486
HDAC1	0	0	0.146197
HDAC11	0	0	0.236506
HDAC4	0	0.413877	0.461594
HDAC5	0	-0.840971	-0.73596
HDAC6	0	-0.166736	0
HDAC9	0	-1.27093	-1.35045
HDGF	0	0.22472	0.245488
HDLBP	0	0.08266	0.105294
HEATR4	0	-0.732941	-0.657856
HEATR5A	0	-0.182706	-0.225458
HELLS	0	0.42848	0.340854
HELZ2	0	-0.28411	-0.275674
HEMK1	0	0	-0.441333
HERC2P2	0	0	-0.230986
HERC2P2_1	0	0	-0.192669
HERC6	0	-0.500562	-0.841528
HERPUD2	0	0	-0.178418
HERPUD2-AS1	0	0	-0.418601
HES1	0.326122	0	0.18973
HES6	0	0	0.359883
HEXA	0	0	-0.170667
HEXB	0	0	0.239785
HEXD	0	-0.486864	-0.485903
HEY2	0	-0.923133	-1.11721
HGD	0	-0.387411	-0.608822
HGH1	0	0.314657	0
HGSNAT	0	-0.26084	-0.36696
HHIPL2	0	0	0.612691
HIBADH	0	0	-0.153567
HIBCH	0	-0.21457	0
HIF1A	0	0.254249	0.199005
HIGD1A	0	0.254692	0.170054
HINT1	0	0.130944	0.176585
HIP1	0	0.282952	0.139754
HIPK2	0	-0.149039	-0.161672
HIRIP3	0	0	0.229212
HIVEP3	0	0	-0.512855
HJURP	0	0.287385	0.398406
HK1	0	0.234395	0.234442
HK2	0	0.266386	0.362749
HLA-B	0	0.610601	0.417548
HLA-C_1	0	0.141161	0
HLA-DQB1_4	0	0	-1.34015
HLTF	0	0.188066	0.210469
HM13	0	0	0.158571
HMBOX1	0	-0.300715	0
HMBS	0	0	0.358871
HMCES	0	0.24558	0.161995
HMGA1	0	0.495358	0.431782
HMGB2	0	0.143361	0.263609
HMGB3	0	0	0.106425
HMGCL	0	-0.342467	-0.352544
HMGCR	0.286915	0.363908	0.370866
HMGCS1	0.28523	0.546166	0.584839
HMGCS2	0	-0.473575	-0.505228
HMGN3	0	-0.275531	-0.282116
HMGN4	0	0	-0.310944
HMMR	0	0	0.481768
HMOX2	0	0	0.242953
HNMT	0	-0.571901	-0.45095
HNRNPA1L2	0	0	0.155547
HNRNPA1P10	0	0	0.106339
HNRNPA2B1	0	0	0.121194
HNRNPAB	0.124464	0.198669	0.154921
HNRNPD	0	0.172007	0.095105
HNRNPDL	0	0.106515	0
HNRNPH1	0	0.130881	0
HNRNPH3	0	0.222847	0
HNRNPL	0	0	0.110808
HNRNPUL1	0	0.10517	0.111091
HOMER2	0	0.214301	0
HOMER3	0	0.348661	0.287238
HOXB13	0	-0.567353	-0.628742
HOXB7	0	0	-0.189443
HOXC10	0	0.16841	0.293805
HOXC11	0	0	0.556815
HOXC13	0	0.402429	0.732529
HOXC4	0	-0.591095	-0.374497
HOXC6	0	-0.410813	0
HP1BP3	0	-0.0971984	0
HPCAL1	0	0.350596	0.192757
HPRT1	0	0.438622	0
HPS1	0	0	-0.266777
HPS3	0	0.150047	0
HR	0	0.726914	0.408197
HRAS	0	0.455863	0.289159
HRAS_1	0	0.387223	0.415273
HS3ST3B1	0	0	-1.0711
HS3ST5	0	-1.45428	-1.31692
HS6ST2	0	0.58211	0.321347
HS6ST3	0	-0.2423	-0.377195
HSBP1	0	0	0.165247
HSD17B10	0	0.17467	0
HSD17B12	0	0.429357	0.451128
HSD17B4	0	-0.329104	-0.380406
HSD17B7	0	0.304078	0.413787
HSF1_1	0	0.196454	0
HSF4	0	-0.416197	-0.374644
HSP90AA1	0	0.193741	0.235036
HSP90AB1	0	0.128837	0.0756031
HSP90B1	0	0.10355	0
HSPA4	0	0.176351	0.150341
HSPA5	0.142075	0	0
HSPA8	0	0.322542	0.270001
HSPA9	0	0.185255	0.162127
HSPB1	0	0	-0.159154
HSPB8	0.412885	0	0
HSPD1	0	0.322266	0.30212
HSPH1	0	0.135296	0.190341
HTR7	0	0	-1.39949
HYAL2	0	0.393455	0
HYOU1	0	0.222711	0.197835
HYOU1_1	0	0	0.278748
IARS1	0	0.221657	0.27909
ICE2	0	-0.168177	0
ICMT	0	0.296443	0.289716
ICOSLG	0	0.701992	0.616656
ID1	0	0.937613	1.01372
ID2	-0.343813	0.214432	0
ID4	1.05441	0	0
IDH1	0	-0.150928	0
IDH3A	0	0.43808	0.501254
IDI1	0.40321	0.304566	0.351836
IDS	0	0.749787	0.484223
IDUA	0	0	-0.567264
IER2	1.47659	0	0
IER3	1.08856	0.885756	1.15531
IER3_1	0.954549	0.602839	0.981073
IER3_2	0.784876	0.790584	0.884964
IER3_3	0.926396	0.468502	0.965269
IER3_4	1.14358	0.527952	0.944862
IER3_5	0.835066	0.816576	0.869882
IER5	0	0.801725	0.530687
IER5L	0	0.5136	0.661964
IFFO2	0	0.260086	0.315264
IFI30	0	0	-0.348834
IFIH1	0	-0.394545	-0.375084
IFITM3	0	0	-0.453986
IFNAR2	0	0.29926	0
IFNGR1	0	0	0.310628
IFRD1	0.217568	0.410032	0.41074
IFRD2	0	0.351264	0.202221
IFT122	0	0	0.182386
IFT140	0	-0.312014	0
IFT172	0	-0.330092	0
IFT22	0	0	0.330897
IGDCC3	0	-0.721621	-0.564316
IGF2R	0	0	0.150892
IGFBP2	0	0	-0.312702
IGFBP3	0	-1.68544	-1.5571
IGFBP4	0	0.421514	0.285896
IGFBP5	0	-0.38774	-0.987379
IGSF21	0	0	-1.11807
IGSF3	0	-0.121972	-0.197197
IGSF8	0	0.180677	0.192116
IGSF9	0	0	-0.204537
IKZF3	0	-0.0966529	0
IKZF5	0	-0.425318	0
IL11RA	0	-0.604136	-0.610336
IL17RB	0	0.599353	0.355624
IL17RC	0	-0.311691	-0.400242
IL17RE	0	-0.29219	-0.590168
IL1R1	0	-0.721916	-1.06116
IL6ST	0	-0.222389	-0.434824
ILF2	0.119312	0.135998	0.100999
IMMT	0	0.142177	0.160597
IMP3	-0.242263	0	0
IMP4	0	0.2662	0.196784
IMPA2	0	0.272194	0
IMPDH2	0	0.304608	0.187844
INCENP	0	0	0.192486
INF2	0	0.170942	0
ING4	0	-0.511438	-0.358047
INHBB	0.155117	0.22148	0
INPP4B	0	0.15509	0
INPP5K	0	-0.2869	0
INSIG1	0.448626	0.290713	0.342731
INSM1	0	1.10071	0
INTS13	0	0.198068	0
INTS3	0	-0.193258	-0.181817
INTS6	0	0	0.190162
INTS8	0	0	0.133077
IP6K2	0	-0.21347	-0.270919
IPO13	0	0	-0.24367
IPO4	0	0.602394	0.395307
IPO4_1	0	0.518613	0.369723
IPO5	0	0.219947	0.197806
IPO7	0	0.232521	0.151058
IPO9	0	0.139142	0.215214
IQCB1	0	0.307607	0
IQCE	0	0.227264	0.262124
IQCH-AS1	0	-0.384748	-0.304875
IQCK	0	0.544796	0
IQCN	0	-1.02863	0
IQGAP1	0	0.290278	0.286067
IQGAP2	0	0	0.364459
IQGAP3	0	0.199419	0.299182
IQSEC1	0	0.135452	0.129154
IRAK1	0	0.281606	0.252685
IRAK4	0	-0.207586	0
IRF2	0	-0.307848	0
IRF2BP2	0	0.333982	0.558335
IRF2BPL	-0.197311	-0.160643	-0.216121
IRF6	0	0	-0.176128
IRGQ	0	-0.146841	0
IRS1	0	0.332132	0
IRS2	0.920398	0	0
IRX2	0	0.193498	0.169519
ISG20	0	0.756705	0.953433
ITFG1	0	0	-0.185415
ITGA3	0	0.378975	0.400189
ITGA5	0	1.37484	2.02197
ITGB1	0	0.319543	0.193506
ITGB4	0	0.71922	0.743998
ITGB5	0	0.275614	0.338881
ITGB6	0	1.73968	1.82593
ITIH4	0	-0.711993	0
ITIH6	0	0	0.314599
ITM2A	0	0.803871	1.20023
ITPKB	0	0	-0.219929
ITPKC	0.29177	0	0
ITPR1	0	0	0.265635
ITPR3	0	0.27264	0.322453
ITPRIP	1.0856	0.392926	0.633425
ITPRIPL2	0	0	-0.216843
ITSN1	0	0.185823	0.233307
IVL	0	1.51632	2.31644
IVNS1ABP	0	-0.230127	-0.352444
IWS1	0	0	0.15576
JADE3	0	0	-0.153172
JMJD6	0	0	0.415035
JMY	0	-0.287554	-0.305218
JOSD1	0.214329	0	0
JPT1	0	0.365145	0.237412
JRK	0	-0.226912	-0.210635
JRKL	0	-0.491617	-0.453913
JTB	0	0.124148	0.198539
JUN	2.00083	0	0.233981
JUNB	1.77076	0	-0.175713
JUND	0.635021	0	0.25789
JUP	0	0.167903	0.14717
KANK2	0	0.271023	0.181546
KANSL1L	0	-0.419735	-0.439928
KANSL2	0	0.207814	0
KARS1	0	0.232247	0.177058
KAZALD1	0	-0.261336	-0.232852
KBTBD2	0.261144	0.186786	0.246909
KBTBD7	-0.304257	-0.2437	0
KCMF1	0	0.263745	0.203155
[truncated: 2,992 more rows]

## Sheet: S3_HRG_RNA
Table S3_HRG: Superset of differentially expressed genes (DEGs) identified by comparing HRG to Control treatment in BT474 sensitive cell line, for every time point (adj p<0.05). 0 indicates genes that were not identified as DEGs at a given timepoint.
	HRG_S1	HRG_S12	HRG_S24
A2ML1	0	-0.816119	-0.689832
A2MP1	0	0	-1.82734
AAAS	0	-0.427875	0
AACS	0	0.181233	0
AAGAB	0	0	0.177758
AAK1	0	0	0.271682
AAMDC	0	-0.578783	-0.479314
AARS1	0	0.215653	0.314614
AASDH	0	-0.25781	0
AASDHPPT	0	0.215116	0
AASS	0	-0.748014	-0.692152
AATF	0	0.412787	0.366517
AATF_1	0	0.415413	0.311919
ABAT	0	0.511935	0
ABCA1	0	-1.23082	0
ABCA12	0	0.740666	0.816036
ABCA2	0	-0.250446	-0.264436
ABCA3	0	-0.23996	0
ABCA4	0	0	-0.269439
ABCA5	0	-0.549881	0
ABCA7	0	-0.588501	0
ABCB10	0	0	-0.444262
ABCC1	0	0.223215	0
ABCC1_1	0	0.262131	0
ABCC10	0	-0.213932	0
ABCC11	0	0.502345	1.15923
ABCC12	0	0.496665	1.3693
ABCC3	0	1.46736	1.62394
ABCC4	0	0.607717	1.3667
ABCC5	0	-0.401313	-0.70978
ABCC8	0	-0.852397	0
ABCD3	0	-0.299559	0
ABCD4	0	-0.451345	-0.206641
ABCE1	0	0.424172	0.416719
ABCF2	0	0.412712	0
ABCF3	0	-0.186875	0
ABCG1	0	-0.860839	0
ABCG2	0	2.40184	0
ABHD11	0	0.226527	0.224871
ABHD14B	0	-0.389311	-0.497621
ABHD17A	0	0	-0.272932
ABHD17B	0.499718	0	0
ABHD2	0	0	0.260533
ABHD3	0	0.306162	0.27413
ABHD4	0	-0.419352	-0.482105
ABI1	0	-0.223817	-0.203254
ABI2	0	0.222356	0
ABLIM1	0	0.673818	0.469947
ABLIM3	0	0.53382	0
ABR	0	0.206147	0
ABRACL	0	0	0.244535
ABRAXAS1	0	-0.57625	-0.794439
ABTB1	0	-0.546143	-0.60496
ABTB2	0	0.375442	0
ACAA1	0	0	-0.29703
ACAA2	0	0.425943	0
ACACA	0	0.210887	0.113741
ACACA_1	0	0.195578	0.130382
ACACB	0	-0.391241	-0.405041
ACAD10	0	-0.438928	-0.497862
ACAD8	0	-0.210409	-0.224275
ACADSB	0	-0.604141	-0.471925
ACADVL	0	-0.143239	-0.172353
ACAT1	0	0	0.180545
ACAT2	0.333522	0.728107	0.503634
ACBD4	0	-0.403089	0
ACBD7	0	-0.7429	0
ACCS	0	-1.19547	-1.19502
ACD	0	0.272969	0
ACER2	0	-0.315974	-0.47809
ACER3	0	0.915037	0.674403
ACIN1	0	0	-0.110993
ACKR3	0	0.191869	-0.359664
ACLY	0	0.400437	0.332207
ACOT1	0	-0.335149	-0.339545
ACOT13	0	-0.249116	0
ACOT2	0	-0.283139	-0.323219
ACOT7	0	0.862161	0.85475
ACOT9	0	0.180902	0.234722
ACOX1	0	0	-0.193647
ACOX2	0	2.27118	5.2881
ACOX3	0	-0.332458	0
ACP2	0	0	0.218701
ACP3	0	-0.777796	-0.751683
ACP6	0	0.23189	0
ACSL1	0	0	0.214202
ACSL3	0	0.270345	0.394442
ACSM3	0	0	-1.06418
ACSS1	0	-0.415025	-0.544253
ACSS2	0	0.683232	0.969548
ACSS3	0	-0.537977	-0.513673
ACTA1	3.72126	0	0
ACTB	0.302754	0.453282	0
ACTG1	0.330167	0.227644	0
ACTG2	2.59487	3.2376	0
ACTL6A	0	0.126687	0.138788
ACTN1	0	0.195122	0.115309
ACTN4	0	0.387776	0
ACTN4_1	0	0.347783	0.136751
ACTR10	0	0.169668	0
ACTR1B	0	-0.204064	-0.286986
ACTR2	0	0.146323	0
ACTR3	0	0.202033	0.163903
ACTR3B	0	0	0.272268
ACTRT3	0	0	-1.13368
ACVR2A	0	-0.379376	0
ACVR2B	0	-0.631639	0
ACVR2B-AS1	0	-1.47175	-1.74073
ADAM10	0	0.176266	0
ADAM15	0	0	0.134273
ADAM17	0	-0.199566	0
ADAM22	0	-1.45669	-1.61337
ADAM32_1	0	0	-0.893243
ADAM9	0	0.271357	0
ADAMTS1	1.68533	0.830739	0
ADAMTS13	0	-0.955497	-0.959361
ADAMTS13_1	0	-0.875553	-0.924536
ADAMTS17	0	0.702103	0
ADAMTS19	0	-0.678507	-0.539996
ADAMTSL4	0.999747	0	0
ADAP1	0	0.244271	0
ADAR	0	0	-0.121805
ADARB1	0	-0.498868	0
ADCK2	0	-0.319536	0
ADCY10P1	0	0	-0.78661
ADCY2	0	-0.919263	-2.6124
ADCY3	0	0.521554	0.573242
ADCY5	0	0	1.18007
ADCY6	0	-0.292103	-0.331673
ADD3	0	-1.05791	-0.895216
ADGRE5	0	0.942809	0
ADGRF4	0	2.01556	1.80136
ADGRG1	0	0.166555	0.163859
ADGRG6	0	0.222861	-0.289735
ADGRL2	0	-0.783991	-0.864707
ADGRV1	0	-0.257252	0
ADH5	0	0	-0.218223
ADHFE1	0	-1.17632	-1.34391
ADI1	0	-0.4228	-0.223765
ADI1_1	0	-0.555817	-0.529925
ADIPOR1	0	0	0.146928
ADIPOR2	0	0.160783	0
ADIPOR2_1	0	0.183833	0
ADIRF-AS1	0	-0.65672	-0.588579
ADK	0	0.183846	0.283873
ADM	2.47693	0	1.00019
ADNP2	0	0.203641	0.204913
ADORA1	0	1.19689	1.16727
ADPRH	0	0	-1.20282
ADPRHL1	0	-0.4241	-0.299964
ADRA2A	0	0	-0.916875
ADRM1	0	0.203455	0.151602
ADSL	0	0.378037	0.270686
ADSS1	0	-0.27578	0
ADSS2	0	0.140518	0
AEN	0.292529	0.952383	0.557497
AFAP1	0	0.307641	0.258659
AFF3	0	0.3967	0.24578
AFF4	0.138564	0.128106	0.106387
AFG3L1P	0	0.303945	0.263383
AFTPH	0	-0.280055	-0.172807
AGAP1	0	0.185973	0.22071
AGAP11	0	-0.501736	0
AGBL3	0	0	-0.558251
AGBL5	0	-0.296635	-0.308014
AGER_4	0	0	-0.897664
AGFG1	0.164928	0.443512	0.296385
AGFG2	0	0	0.283669
AGGF1	0	-0.319604	0
AGL	0	-0.220761	0
AGO1	0	0	-0.206991
AGO2	0	0.491596	0.449839
AGO3	0	0	-0.274988
AGO4	0	-0.356902	-0.216713
AGPAT2	0	0	-0.351493
AGPAT5	0	0.650873	0.513999
AGPAT5_1	0	0.725251	0.649599
AGPS	0	0	-0.223701
AGR2	0	0.885791	0.453928
AGRN	0	-0.144011	-0.366885
AGTPBP1	0	0.26018	0.318481
AGTR1	0	0	-1.10687
AGXT2	0	-1.52824	-1.66464
AHCTF1	0	0.265178	0.299219
AHCTF1P1	0	0.267859	0.223841
AHCY	0	0.161928	0
AHDC1	0	0.271025	0
AHR	0.471725	0.642019	0.576847
AHSA1	0	0	0.211139
AHSA2P	0	-0.533941	0
AIDA	0	0.375693	0.25055
AIF1L	0	-0.296811	-0.274347
AIFM1	0	-0.147135	0
AIMP2	0	0.394391	0.40323
AJM1	0	0.36012	0
AJUBA	0	0.284624	0.185333
AJUBA-DT	0	-0.274235	-0.423626
AK1	0	0.21682	0
AK2	0	0.205851	0.186816
AK4	0	0.211566	0
AKAP1	0	0	0.144434
AKAP12	0	-1.78451	-1.12181
AKAP17A_1	0	0	-0.269323
AKAP3	0	0	-0.856929
AKAP5	0	-0.370391	0
AKAP6	0	-1.14041	-1.56922
AKAP8L	-0.156255	-0.122474	-0.156005
AKAP9	0	-0.176983	0
AKIRIN1	0.456725	0.347195	0.191949
AKIRIN2	0.270272	0.398139	0.326501
AKNA	0	0	0.449434
AKR1A1	0	-0.205304	0
AKR1B10	0	1.65802	2.95265
AKT1	0	0.212146	0.0811189
AKT2	0	-0.165723	-0.218729
ALAD	0	0	-0.246791
ALAS1	0.224682	0.325473	0.337693
ALCAM	0	-0.487999	-0.569592
ALDH16A1	0	-0.342266	0
ALDH1A1	0	-1.07865	-1.76194
ALDH1A3	0	2.57387	1.38472
ALDH2	0	-0.304707	-0.304286
ALDH3A2	0	0	-0.18868
ALDH4A1	0	-0.284602	-0.494824
ALDH5A1	0	-0.495324	-0.649125
ALDH6A1	0	-0.548411	-0.405349
ALDH9A1	0	-0.335621	-0.221718
ALDOA	0	0.370358	0.350662
ALDOC	0	0.724592	0.956847
ALG10	0	0	0.414595
ALG3	0	0	0.321861
ALG5	0	0.271015	0.402051
ALG8	0	0	0.23449
ALKBH4	-0.475408	0	0
ALKBH5	0	0.1452	0.234769
ALOX12B	0	1.42925	1.47619
ALOX15B	0	-0.561938	-0.336808
ALOXE3	0	1.40715	0
ALPK3	0	0.577744	0.650657
ALPL	0	-1.84859	-2.0432
ALX4	0	-1.00398	-0.751161
ALYREF	0	0.379514	0.288308
AMACR	0	-0.604485	-0.457669
AMBRA1	0	-0.165677	0
AMD1	0.311449	0.42564	0
AMER1	0	0.246958	0
AMIGO1	0	0	-0.45629
AMIGO2	0	-0.782617	-0.666851
AMMECR1	0	0.466555	0.385183
AMMECR1L	0.183609	0.193249	0
AMOT	0	0	-0.359417
AMOTL1	0	-0.302647	-0.582533
AMOTL2	1.03315	0.287623	0
AMPD2	0	-0.764804	0
AMT	0	-0.958507	-0.807444
AMTN	0	0	-1.10848
AMY2B	0	-0.482921	-0.442901
AMZ1	0	0.252229	0.31192
AMZ2P1	0	-0.3042	-0.306843
ANAPC1	0	0	0.168576
ANAPC11	0	0	0.223357
ANAPC16	0	-0.173792	0
ANAPC2	0	-0.197548	-0.212364
ANAPC5	0	-0.118481	0
ANAPC7	0	0.219414	0.175142
ANGEL1	0	-0.219233	0
ANGPTL2	0	0	1.71366
ANKFY1	0	0.161139	0.144118
ANKH	0	0	0.518469
ANKK1	0	-0.562432	0
ANKLE2	0	0.213791	0.159374
ANKRA2	0	-0.439068	0
ANKRD10	0	-0.214233	0
ANKRD11	0	0.159156	0.149937
ANKRD12	0	-0.151707	0
ANKRD13A	0	-0.245009	-0.270535
ANKRD13D	0	0.17021	0.174312
ANKRD20A5P	0	-1.12962	0
ANKRD22	0	0.4635	0.608165
ANKRD27	0.221463	0	0
ANKRD30A	0	0.411731	0.578443
ANKRD30B	0	-0.273186	0
ANKRD40	0.278766	0.199366	0.183329
ANKRD44	0	0	0.801823
ANKRD50	0	-0.166587	-0.309341
ANKRD52	0	0.19585	0.151895
ANKRD9	0	-0.285327	0
ANKS1A	0	0.176414	0
ANKZF1	0	-0.281339	0
ANLN	0	0.691239	0.54106
ANO1	0	0.261815	0.444454
ANO2	0	0	-0.72638
ANO7	0	-0.417325	-0.568819
ANO9	0	-0.365392	-0.643254
ANOS1	0	0.441294	0
ANP32A	0	0.254379	0.124061
ANP32E	0	0	0.424712
ANTXR1	0	-0.757724	-0.770315
ANTXR2	0	0	-0.434872
ANXA1	0	1.67898	1.36333
ANXA2	0	0.562248	0.132331
ANXA2P2	0	0.542917	0.11991
ANXA3	0	0.478951	-0.152026
ANXA5	0	0.107791	0.156874
ANXA6	0	0	-0.344629
ANXA7	0	0.141231	0
AOPEP	0	-0.476736	-0.435556
AP1B1	0	0.24013	0.203368
AP1G2	0	-0.415925	-0.250373
AP1G2-AS1	0	-0.629468	-0.569619
AP1M2	0	-0.105095	0
AP1S3	0	0.367773	0
AP2B1	0	0.132352	0.105525
AP2M1	0	0	-0.0861433
AP2S1	0	0.17051	0.208203
AP3D1	0	0.245805	0.270074
AP3M2	0	0.318196	0
AP4E1	0	0	0.241974
AP4S1	0	0.176331	0
AP5B1	0	-0.301178	-0.341614
AP5M1	0	-0.179193	0
AP5S1	0	-0.271649	0
AP5Z1	0	0	-0.24864
APBB3	0	-0.66044	-0.480381
APELA	0	0	-2.71392
APEX1	0	-0.204743	-0.181458
APH1A	0	-0.177691	-0.304378
APH1B	0	-0.45689	0
APLP2	0	0.128304	0.179358
APMAP	0	-0.181775	-0.127762
APOBEC3B	0	0	0.267922
APOBEC3F	0	-0.397121	-0.520014
APOBR	0	-0.952765	-0.892473
APOL2	0	-0.281329	0
APOL4	0	0	-1.45426
APOL6	0	-1.36454	0
APOO	0	0.326017	0.445786
APP	0	0.0965052	0.179527
APPBP2	0	-0.134217	0
APPL2	0	-0.193641	-0.182463
APRT	0	0.161285	0
AQP3	0	3.77905	2.7174
AQP5	0	2.01049	1.4704
AQP5-AS1	0	1.41531	0
AR	0	-0.304426	-0.480587
ARAF	0	-0.143225	0
ARAP1	0	-0.15808	-0.207642
ARAP2	0	0.841774	0.394272
ARC	1.34012	0.955915	0
ARCN1	0	0.116232	0.219131
AREG	3.05429	2.82197	2.61033
ARF1	0	0.100278	0
ARF5	0	0	-0.193019
ARF6	0	0.263082	0.157718
ARFGAP2	0	0	-0.12483
ARFGEF1	0	-0.135507	-0.282696
ARFGEF3	0	0.293543	0.457621
ARG2	0.329088	0	0.523918
ARGLU1	0	-0.241857	-0.268292
ARHGAP10	0	0	-0.246063
ARHGAP11A	0	0.538054	0.557078
ARHGAP11A_1	0	0.571421	0.684051
ARHGAP11A_3	0	0.518886	0.843804
ARHGAP11B	0	0.553135	0.632167
ARHGAP11B_1	0	0.543911	0
ARHGAP18	0	-0.379646	-0.429084
ARHGAP23	0	1.1249	2.01944
ARHGAP23_1	0	0.835298	1.48077
ARHGAP24	0	-0.7899	0
ARHGAP27	0	0.811505	0
ARHGAP27_1	0	0.398007	0
ARHGAP29	0	0	-0.292153
ARHGAP33	0	-0.34705	0
ARHGAP35	0	-0.165777	-0.174481
ARHGAP42	0	-0.32119	-0.550304
ARHGAP5	0.169985	0	0
ARHGAP6	0	-0.521645	-1.75413
ARHGDIA	0	0.460322	0.248977
ARHGDIB	0	0.475149	0.86604
ARHGEF1	0	-0.264525	0
ARHGEF10	0	-0.185149	-0.423282
ARHGEF10_1	0	0	-0.5168
ARHGEF10L	0	-0.27968	0
ARHGEF11	0	-0.160122	-0.153169
ARHGEF17	0	-0.259336	-0.328763
ARHGEF25	0	0	-0.845187
ARHGEF37	0	-0.334988	-0.50934
ARHGEF38	0	0	0.285055
ARHGEF4	0	0.449323	0
ARHGEF40	0	-0.359133	-0.331976
ARID4A	0.238393	0	-0.254832
ARID5A	0	0	0.737146
ARID5B	0	-0.165016	-0.351043
ARIH2	0	0.127674	0.15598
ARL3	0	0	0.30296
ARL4A	0.454094	0.620884	0.336757
ARL4C	0	0.566047	0.421015
ARL5B	0.53588	0	0
ARL6IP4	0	-0.204974	0
ARL8A	0.247212	0	0
ARMC1	0	0	0.180719
ARMC5	0	0	-0.388703
ARMC9	0	0	-0.246851
ARMCX1	0	-1.46555	0
ARMCX5-GPRASP2	0	0	-0.80339
ARMCX6	0	-0.361538	0
ARMH4	0	0	-0.904251
ARMT1	0	-0.522866	-0.384582
ARNT	0	-0.257665	-0.209639
ARPC1A	0	0.220797	0.167185
ARPC1B	0	0.512276	0.31906
ARPC2	0	0.262584	0.218568
ARPC4	0	0.122621	0
ARPC5	0	0	-0.167441
ARPC5L	0	0.281344	0.231755
ARPP19	0	0.152269	0
ARRB1	0	-0.478891	0
ARRDC1	0	0.155268	0
ARRDC3	-1.06312	0	0
ARRDC4	0	0.398244	0.421958
ARSA	0	-0.613571	-0.532597
ARSB	0	0	0.551436
ARSD	0	-0.345234	-0.396873
ARSG	0	-0.342338	0
ARSJ	0.457773	0.462447	0.300916
ARVCF	0	-0.198288	-0.251911
ASAH1	0	-0.155292	-0.302206
ASAP1	0.159951	0	0
ASAP3	0	-0.434917	-0.609859
ASAP3_1	0	-0.285957	-0.42724
ASB16-AS1	0	-0.382046	0
ASB8	0	-0.240286	0
ASCC2	0	0.261551	0.27865
ASCC3	0	0.347858	0.336102
ASCL2	0	0.196586	0
ASF1B	0	0.577164	0.22054
ASF1B_1	0	0.397634	0.327019
ASIC1	0	1.14237	0.742289
ASPH	0	0.864458	1.1965
ASPM	0	0.182941	0.287254
ASS1	0	0.656714	0.714141
ASTN2	0	-0.33926	-0.323423
ATAD2	0	0.613527	0.377261
ATAD2B	0	0.252837	0
ATAD3A	0	0.364759	0.438991
ATAD3B	0	0.420296	0.234275
ATAD5	0	0.354962	0.370896
ATAT1	0	-0.536736	0
ATAT1_3	0	0	-0.564138
ATE1	0	0.308544	0
ATF2	0	-0.193965	0
ATF3	3.56783	0	1.32843
ATF4	0.218436	0.247444	0.192229
ATF6B	0	-0.605113	-0.499885
ATF6B_1	0	-0.509663	-0.4491
ATF6B_2	0	-0.652879	0
ATF6B_3	0	-0.578613	-0.418217
ATF7IP	0	-0.181949	0
ATG13	0	-0.136177	0
ATG14	0	-0.398147	0
ATG16L2	0	-0.537285	-0.566405
ATG2A	0	-0.467878	-0.187937
ATG2B	0	-0.361134	-0.214194
ATG3	0	0	0.193618
ATIC	0	0.202546	0.186148
ATL2	0	0.169456	0.317692
ATM	0	-0.302182	0
ATP10D	0	-1.09699	-0.591895
ATP11A	0	0.827179	0.651844
ATP11B	0	0.126637	0
ATP11C	0.292314	0	0
ATP13A3	0	0	0.17643
ATP13A4	0	-0.785447	-1.14012
ATP1A1	0	0.316554	0.459462
ATP1B1	0	0.307444	0
ATP1B3	0	0.298596	0.283627
ATP2A1	0	0	-0.733773
ATP2A2	0	0.261782	0.241752
ATP2A3	-0.130779	-0.230125	-0.187821
ATP2B1	0	0.256037	0
ATP2B4	0	0	-0.140869
ATP5F1A	0	0	0.0771045
ATP5F1B	0	0.179609	0.213498
ATP5MC1	0	-0.233043	-0.152602
ATP5MC3	0	0.183472	0.154484
ATP5PB	0	0.156721	0.160304
ATP5PD	0	0	0.165855
ATP5PO	0	0	0.176931
ATP6AP1L	0	-0.942486	0
ATP6AP2	0	-0.13507	0
ATP6V0A1	0	-0.176887	0
ATP6V0A2	0	0.335679	0.287712
ATP6V0B	0	0.214347	0
ATP6V0C	0	0.180165	0
ATP6V0E1	0	-0.184261	0
ATP6V0E2	0	-0.200423	0
ATP6V0E2-AS1	0	0	0.431086
ATP6V1B1	0	-0.519515	-0.496372
ATP6V1E1	0	0.174975	0.162744
ATP6V1G1	0	0.166277	0
ATP7B	0	0.201885	0
ATP8A1	0	-1.22128	-1.06331
ATP8B1	0	0	0.19715
ATP8B2	0	-0.756457	-0.759061
ATP9A	0	-0.263047	-0.383694
ATR	0	0.242374	0.161919
ATRAID	0	-0.19842	0
ATRX	0	-0.14518	-0.23139
ATXN1	0	0.333829	0.46091
ATXN1-AS1	0.742894	0.625807	0
ATXN2	0	0.163057	0.157108
ATXN3	0	-0.609832	-0.298702
ATXN7L1	0	0	-0.309438
ATXN7L2	0	-0.489387	0
ATXN7L3-AS1	0	-0.852662	-0.617362
ATXN7L3B	0	-0.146713	-0.259377
AUH	0	-0.404478	0
AUNIP	0	0.633187	0.555319
AUP1	0	0.147383	0.263812
AURKA	0	0.369072	0.50052
AURKAIP1	0	0.267606	0.198144
AURKAP1	0	0.494264	0.711911
AURKB	0	0.280359	0.329547
AXIN1	0	0.213562	0
AZIN1	0.202832	0.334477	0
B2M	0	0	0.214562
B3GALNT1	0	0.76089	0.640769
B3GALNT2_1	0	0.364446	0.252583
B3GALT5	0	-0.730581	-1.43084
B3GALT6	0	0	0.235806
B3GNT2	0.362455	0.516183	0.434605
B4GALNT2	0	0.902638	1.00565
B4GALNT4	0	-0.234406	-0.389834
B4GALT1	0	0.472754	0.287223
B4GALT4	0	0.225021	0.252333
B4GALT5	0	0.120632	0
B4GALT6	0	-0.82862	-0.659966
BABAM1	0	-0.163704	0
BACE2	0	0.880603	0.842691
BACH1	0	0	-0.279571
BACH2	0	1.43603	1.43961
BAD	0	0.182138	0.163905
BAG1	0	0.593057	0.185365
BAG3	0	0.272901	0
BAG5	0	0.208457	0.183844
BAG6_3	0	-0.194925	0
BAG6_6	0	-0.153983	0
BAHCC1	0	-0.534786	-0.426397
BAIAP2-DT	0	-0.375228	0
BAIAP2L1	0	0.386896	0.442416
BAIAP2L2	0	-0.873114	0
BAK1	0	0.414737	0
BAMBI	0.201902	0	0.352076
BAP1	0	-0.170736	0
BARD1	0	0.366736	0.223898
BASP1	0	0	-0.446704
BATF	0	0	0.313743
BAZ1A	0	0.241843	0.182264
BAZ1B	0	0.223555	0.152043
BAZ2B	0.212983	-0.20296	-0.15607
BBC3	0	-0.641477	0
BBS1	0	-0.318229	-0.345746
BBS2	0	-0.405705	0
BBS9	0	-0.782395	-0.394033
BBX	0	-0.133004	0
BCAM	0	-0.29151	-0.319935
BCAP31	0	0.139565	0.150187
BCAR1_1	0	0.252698	0
BCAR3	0	0.257036	0
BCAS1	0	-0.186718	-0.141738
BCAS3	0	-0.448649	-0.414024
BCAS4	0	0.414624	0
BCAT2	0	-0.299447	-0.294366
BCKDHA	0	-0.497359	-0.378975
BCKDHB	0	-0.299769	-0.321627
BCL10	0.544861	0	0
BCL2	0	-0.278937	-0.308881
BCL2L12	0	0	0.241813
BCL2L14	0	0	-1.40632
BCL2L14_1	0	0	-0.911458
BCL3	0	0	0.326294
BCL6	0.710757	0	0.278078
BCL7B	0	0.316611	0.20187
BCL7C	0	0	-0.369231
BCL9	0	-0.221504	-0.241006
BCORL1	0	-0.562244	-0.585038
BCRP3	0	-0.84778	0
BDH2	0	-0.73414	-0.716598
BDKRB2	0.372209	0.627378	0.850895
BDNF-AS	0	-0.843215	0
BDP1	0	0.281489	0
BDP1_1	0	0.231459	0.204374
BEAN1	0	1.07054	0
BECN1	0	-0.254705	0
BEND5	0	-1.8446	-2.08776
BEX3	0	0	-0.269238
BEX4	0	-1.21482	0
BHLHE40	0	1.05484	1.16882
BICDL1	0	0.240413	0
BICRAL	0	-0.225357	0
BID	0	0.351745	0
BIK	0	-0.373009	-0.408336
BIN1	0	-0.770667	0
BIRC5	0	0.200271	0.33625
BIRC6	0	0.112738	0
BLCAP	0	0.24512	0
BLM	0	0.483132	0.282866
BLNK	0	-0.504294	-0.648394
BLOC1S3	-0.331378	0	0
BLVRA	0	0.184925	0
BLZF1	0	0.199888	0.250415
BMF	0	-1.08336	-0.916917
BMP1	0	0.731216	0
BMP4	0	-0.951486	-1.30222
BMP7	0	1.05494	0.569878
BMS1	0	0.199904	0.200349
BMS1P23	0	-0.546974	0
BMT2	0	-0.454392	0
BNIP2	0	0.196257	0.237369
BNIP3L	0	-0.238286	0
BOD1	0	0	0.205731
BOLA2-SMG1P6	0	0	0.750486
BOLA2B	0	0.471311	0.454836
BOLA3	0	0.61314	0.567633
BOP1	0	0.363512	0.276462
BOP1_1	0	0.674778	0.655253
BORCS5_1	0	0	0.409873
BPHL	0	0	-0.295003
BPIFA2	0	0	2.42739
BPIFA4P	-0.631385	0	0.946525
BPIFB1	0	-0.564812	0
BPIFB2	0	0.581908	1.49483
BPNT2	0	0.189903	0.236105
BPTF	0	-0.135615	-0.188993
BRAT1	0	-0.182373	0
BRCA1	0	0.448651	0.30003
BRCA2	0	0.276664	0.358576
BRCC3	0	0.126976	0.200236
BRD2	0.235121	0	-0.167728
BRD2_4	0.235691	0	0
BRD2_5	0.23471	0	-0.117588
BRD2_6	0.27587	0	0
BRD4	0	0.120285	0.129716
BRD8	0	-0.290661	0
BRF1	0	0	-0.124234
BRI3	0	-0.538803	-0.540155
BRI3BP	0	0.695749	0.577872
BRINP2	0	0	0.971632
BRINP3	0	-0.629673	-0.436223
BRIP1	0	0.397869	0.282018
BRIX1	0	0.344582	0.458476
BRK1	0	0	-0.145167
BRMS1	0	0	0.191582
BRPF1	0	0.190651	0.167091
BRPF3-AS1	0	0	-1.25085
BSDC1	0	-0.270123	-0.182077
BSG	0	0.453681	0.427289
BSPRY	0	0.26502	0
BTAF1	0	0.204735	0.168102
BTBD1	0	0.192118	0
BTBD3	0	0.152006	0.193402
BTBD6	0	0.174997	0
BTBD7	0	-0.112491	0
BTBD9	0	0	-0.226842
BTC	0	1.03765	0.984464
BTD	0	-0.545922	-0.374582
BTF3	0	0	0.165433
BTG1	0.453028	0	0
BTG2	0.295805	-0.691813	-0.159691
BTG3	0	0.797644	0.492678
BTN2A1	0	0	0.227737
BTN3A1	0	-0.954083	-0.86185
BTN3A2	0	-1.74369	-0.769278
BTN3A3	0	-1.60853	-0.865124
BUB1	0	0.313296	0.578588
BUB1B	0	0.509478	0.451283
BUB3	0	0.227238	0.237398
BUD23	0	0.24622	0.303599
BYSL	0	0.407357	0.355638
BZW1	0	0.294538	0.317804
BZW2	0.168931	0.205247	0
C10orf88	0	0	0.482838
C10orf95-AS1	0	-0.647746	-0.400244
C11orf1	0	-0.459988	0
C11orf24	0	0.354929	0.496683
C11orf54	0	-0.538641	-0.306593
C11orf58	0	0	0.134549
C11orf68	0	-0.38999	-0.389855
C11orf71	0	-0.583712	-0.643595
C12orf4	0	0.450042	0.450832
C12orf75	0	0.582525	0
C14orf119	0	-0.147989	0
C14orf28	0.530595	-0.547149	-0.511798
C14orf93	0	-0.534314	-0.375708
C15orf39	-0.30562	0.275571	0.260659
C15orf40	0	-0.273603	0
C15orf62	-0.754	0	0
C17orf100	0	0	-1.23018
C17orf113	0	-0.649384	0
C17orf58	0	-0.636155	-0.365706
C17orf78	0	1.49568	0
C18orf25	0	0.28129	0.270934
C18orf54	0	0.344097	0.487834
C19orf12	0	0	-0.265157
C19orf47	0	0.342447	0.245313
C19orf48	0	0.498528	0.317952
C19orf53	0	0.22873	0
C19orf54	0	-0.257309	0
C1GALT1	0	0.246693	0
C1orf112	0	0.465844	0.479397
C1orf115	0	-0.536283	-0.576431
C1orf116	0	-0.548985	-0.539792
C1orf122	0	0.240151	0
C1orf226	0	-0.330813	-0.482235
C1orf35	0	0.204981	0
C1orf43	0.136092	0.207222	0.198183
C1QBP	0	0.401093	0.226495
C1QTNF6	0	0	-0.261976
C1QTNF9B	0	0	-2.81933
C1R	0	-0.43019	-0.72486
C1R_1	0	0	-1.42274
C1RL	0	-0.65594	-0.588967
C1RL-AS1	0	-0.521266	-0.401203
C1RL_1	0	-1.10051	0
C20orf204	0	-0.813998	-1.03034
C20orf96	0	-0.661858	-0.830894
C21orf91	0.459994	0	0
C2CD2L	0	0.337335	0.419355
C2CD3	0	0.221968	0.190825
C2CD4A	0.984685	1.40425	1.57948
C2CD4B	0	0	2.80851
C2CD4D-AS1	0	-1.01935	0
C2CD5	0	-0.355769	-0.249617
C2orf27A	0	-0.554166	-0.465963
C2orf27A_1	0	-1.03689	0
C2orf68	0	-0.311132	-0.185505
C2orf69	0	0	0.270865
C2orf72	0	-0.505757	-0.516612
C2orf74	0	-0.427116	0
C2orf76	0	-0.645701	-0.529253
C3orf70	0	0	-0.915101
C3orf80	0	-2.13621	0
C4orf33	0	-0.582103	0
C4orf46	0	0	0.298415
C5orf22	0	0.164654	0
C5orf34	0	0	0.468125
C5orf51	0	-0.254306	0
C6orf132	0	-0.165753	-0.279224
C6orf141	0	-0.488172	-0.38685
C6orf201	-1.43862	0	0
C6orf62	0	-0.129707	0
C6orf89	0	-0.321032	-0.209583
C7orf31	0	-1.01832	-0.928794
C7orf50	0	0.250954	0
C8orf33	0	0.186338	0
C8orf82	0	-0.415901	-0.500423
C9orf152	0	-0.162577	0
C9orf72	0	0	-0.67429
CA12	0	0.397589	0.612664
CA9	0	2.76324	2.36824
CAB39L	0	-0.795678	-0.58528
CABYR	0	-0.509677	-0.768389
CACFD1	0	-0.229094	-0.248289
CACFD1_1	0	-0.303632	0
CACHD1	0	0	-0.611546
CACNA1D	0	0.603014	0.810456
CACNA1H	0	0	-0.22542
CACNA2D2	0	-0.38764	-0.446091
CACNB3	0	0	-0.346999
CACNG4	0	0.549069	0
CACNG5	0	-0.468649	-0.260325
CACYBP	0	0.251314	0.223359
CADM1	0	0	-0.384928
CADM2	0	-1.46141	-1.55966
CADPS2	0	0.560223	0.970896
CALCOCO1	0	-1.47231	-1.02362
CALCOCO2	0	-0.332034	-0.155785
CALCR	0	0	-1.16108
CALHM2	0	0.619456	0.458694
CALM1	0	0.169703	0
CALM2	0	0.440001	0.210404
CALML3-AS1	0	0.387377	0.42489
CALML4	0	0	0.520461
CALML5	0	1.45954	1.3711
CALML6	0	-1.18172	-0.824396
CALR	0	0	-0.156218
CALU	0	0.265769	0.315112
CAMK1D	0	0.260932	0
CAMK2B	0	0.666196	0
CAMK2N1	0	0.628473	0.990956
CAMSAP1	0	0.29324	0.197821
CAMSAP3	0	0.177176	0
CAMTA1	0	0	0.222775
CAMTA2-AS1	0	0	-0.942811
CANT1	0	0.120921	0
CANX	0	0.13713	0.234741
CANX_1	0	0.140993	0.200661
CAP1	0	0.374685	0.232617
CAPG	0	0	-0.576266
CAPN1	0	0	-0.156376
CAPN13	0	0	0.683812
CAPN15	-0.233723	0.194753	0
CAPN2	0	0.663447	0.445266
CAPN3	0	-0.777229	0
CAPN5	0	0.425496	0
CAPN8	0	2.16146	1.99763
CAPRIN2	0	-0.536043	-0.518822
CAPS	0	0.253729	0.442863
CAPZB	0	0.29392	0.168128
CARD10	0	0.538827	0.523155
CARD14	0	-0.334953	0
CARD19	0	0	-0.315272
CARD8	0	-0.233123	0
CARF	0	-1.00429	0
CARMIL1	0	-0.438112	-0.411126
CARNS1	0	-0.720039	0
CARS1	0	0	0.249979
CARS2	0	0.355092	0
CASC15	0	0.801704	0
CASK	0	0.434104	0.143271
CASKIN2	0	0.202121	0
CASP14	0	1.3458	1.24014
CASP2	0	0.162742	0.169542
CASP4	0	-0.414102	-0.315313
CASP8AP2	0	0.416751	0
CASP8AP2_1	0	0.357943	0
CASP9	0	-0.561343	0
CAST	0	0.211789	0.271282
CASTOR2	0	-0.286596	0
CASTOR3	0	-0.357601	0
CASZ1	0	0.198574	0
CAT	0	-0.361371	-0.252088
CATSPERG	0	0	-0.614046
CBARP	0	0.591803	0
CBFA2T2	0	0.180181	0
CBFB	0	0.389328	0.397388
CBL	0	0.327985	0.252288
CBLB	0	-0.486713	-0.316037
CBLN2	0	-1.81381	-2.74
CBR3	0	0	0.377036
CBR4	0	0	0.260283
CBS	0	0.391288	0
CBWD6	0.483384	0	0
CBX4	0.881042	0	0
CBX5	0	0.221516	0.298215
CBX6	-0.27323	-0.38048	-0.352198
CBX7	0	-0.401055	0
CC2D1A	0	-0.135047	0
CCAR1	0	0.162902	0.185557
CCDC102A	0	0	-0.728534
CCDC115	0	-0.335076	-0.322555
CCDC120	0	0	-0.223424
CCDC124	0	0	0.251462
CCDC137	0	0.4024	0.301383
CCDC138	0	0.383271	0.564639
CCDC146	0	-1.15346	-0.638164
CCDC154	0	-1.66076	0
CCDC159	0	-0.254259	-0.441455
CCDC162P	0	0	0.636242
CCDC170	0	-0.963547	-0.674686
CCDC18	0	0.336969	0.407513
CCDC18-AS1	0	-0.464453	-0.525086
CCDC28A	0	-0.784824	0
CCDC47	0	0.124566	0.277791
CCDC6	0	0.209652	0.170075
CCDC69	0	0	-0.57803
CCDC71L	0	0	-0.216252
CCDC85B	0	0.443806	0
CCDC86	0	0.502533	0.360121
CCDC88C	0	0.116663	0
CCDC9B	0	-0.394505	-0.360281
CCL22	0	2.71363	2.13145
CCM2	0	0.210396	0.179961
CCN1	3.28949	-0.278725	-0.314374
CCN2	5.82034	0	0
CCN3	0	1.1365	0
CCNA2	0	0.515113	0.532813
CCNB1	0	0.276133	0.490453
CCNB1IP1	0	0.274624	0.469652
CCNB2	0	0	0.278854
CCND1	0	0.701111	0.329868
CCND3	0	0.497805	0.34353
CCNDBP1	0	-0.300035	0
CCNE1	0	0.472104	0.343395
CCNE2	0	0.59775	0.351462
CCNF	0	0	0.301541
CCNG2	0.409275	-0.357522	-0.255521
CCNI	0	0.222184	0.160653
CCNJ	0.292843	0	0
CCNL1	0.55585	0	0
CCNT1	0.318583	0.17607	0
CCNY	0	0.186147	0
CCNYL1	0	0.426188	0.395229
CCP110	0	0.304595	0.290106
CCRL2	0	0	2.74913
CCS	0	-0.435277	-0.514387
CCSAP	0	0.216285	0.315341
CCSER1	0	-0.343274	-0.539975
CCSER2	0	0.19405	0
CCT2	0.151927	0.247368	0.215385
CCT3	0	0.219276	0.264332
CCT4	0	0.354501	0.353231
CCT5	0	0.452735	0.418731
CCT6A	0.128093	0.455655	0.44113
CCT6B	0	-0.706278	-0.495109
CCT7	0	0.295533	0.303417
CCT8	0	0.298027	0.316836
CCZ1B	0	0	0.208493
CD101	0	0	0.817846
CD151	0	0.148883	0
CD200	0	-2.29504	-1.73856
CD24	0	0	-0.127743
CD27-AS1	0	-0.660007	0
CD2AP	0	0.15034	0.204573
CD2BP2	0	0	0.143952
CD2BP2-DT	0	0	-0.883535
CD320	0	0.471857	0
CD37	0	-0.381384	0
CD44	0	0.529553	-0.238539
CD46	0	0.218249	0.271806
CD55	0.608229	0	-0.403919
CD59	0	0	-0.182142
CD63	0	0.354106	0.375061
CD81	0	0.210176	0
CD9	0	0.239575	0
CD99	0	0.13426	0
CD99_1	0	0.140781	0.125754
CDAN1	0	-0.217925	0
CDC14B	0	0.410691	0.357814
CDC14C	0	0	1.20612
CDC20	0	0.461254	0.469423
CDC25A	0	0.690631	0.455312
CDC25B	0	0.457304	0.439019
CDC27	0	0.148227	0.210696
CDC34	0	0.21824	0
CDC37	0	0.21158	0.138562
CDC40	0	-0.219191	-0.260255
CDC42BPA	0	-0.159849	-0.290244
CDC42BPG	0	0.237599	0
CDC42EP1	0.23473	0.399491	0.394575
CDC42EP2	0	0.370368	0.354913
CDC42EP3	0.46941	0.497894	0
CDC42EP4	0	0	-0.191281
CDC45	0	0.583646	0.336662
CDC6	0	0.798401	0.445564
CDCA2	0	0.447621	0.560441
CDCA3	0	0.311882	0.33299
CDCA4	0	0.500814	0
CDCA5	0	0.523196	0.365118
CDCA7	0	0.696149	0.297558
CDCA7L	0	0.392875	0.251282
CDCA8	0	0.388945	0.349274
CDCP1	0	0.45057	0.273632
CDH2	0	-0.675177	-1.50542
CDH3	0	0.291124	0
CDH5	0	1.8334	4.72604
CDK1	0	0.507755	0.549255
CDK10	0	-0.308801	0
CDK11A	0	-0.279302	0
CDK14	0	-0.520046	-0.512361
CDK19	0	-0.396446	-0.380359
CDK2	0	0.374909	0
CDK2AP1	0	0.137652	0
CDK4	0	0.165361	0
CDK5	0	-0.306884	0
CDK5RAP1	0	0	0.273628
CDK5RAP2	0	0	0.211676
CDK5RAP3	0	-0.535998	-0.28511
CDK6	0	0	-0.324494
CDK9	0	0	-0.160645
CDKL2	0	0	-1.05488
CDKL5	0	-0.681881	-0.918377
CDKN1A	0	1.39192	1.2622
CDKN1B	0.321293	0.230119	0.24289
CDKN1C_1	0	-1.0202	0
CDKN2AIP	0.275644	0.180233	0
CDKN2B	0.954991	0	-0.73459
CDKN2C	0	-0.428641	0
CDKN2D	0	0	0.717312
CDKN3	0	0.356806	0.542907
CDON	0	-0.656899	-0.633136
CDR2	0.658557	0	0.59399
CDR2_1	0.462793	0.417048	0.465441
CDR2L	0	0.244356	0.279892
CDRT15P3	0	-1.57799	0
CDS1	0	0.273956	0.299776
CDS2	0	-0.135076	0
CDSN	0	1.17836	0.893954
CDT1	0	0.509089	0.237057
CDV3	0	0.215125	0.231962
CDYL	0	0.256143	0.344578
CDYL2	0.225951	0.428604	0.237788
CEACAM1	0	0.468318	0.39566
CEACAM5	0	0.679807	0.47788
CEACAM6	0	0.339407	0.435856
CEACAM7_1	0	-0.483126	0
CEBPA-DT	0	0	-0.725472
CEBPB	0	0.491969	0.52595
CEBPG	0.2026	0.419255	0.41531
CEBPZ	0	0	0.16257
CEL	0	-0.640505	0
CELF2	0	0.909907	0
CELF6	0	-0.759647	-0.886774
CELSR1	0	-0.181887	-0.142842
CEMIP2	0.205418	0	-0.262103
CENPA	0	0.381169	0.549411
CENPB	0	0.209403	0.129415
CENPC	0	-0.323847	-0.351457
CENPE	0	0.325614	0.525509
CENPF	0	0.152481	0.271279
CENPH	0	0	0.408758
CENPI	0	0.579967	0.417956
CENPJ	0	0.310459	0.341426
CENPK	0	0.611934	0.477684
CENPL	0	0.345843	0.446116
CENPM	0	0.498544	0
CENPN	0	0.381828	0.41417
CENPO	0	0.562665	0.375474
CENPP	0	-0.522216	-0.333827
CENPQ	0	0.427673	0
CENPU	0	0.494358	0.382307
CENPW	0	0	0.686755
CEP104	0	0.289164	0
CEP126	0	-0.919959	-0.708377
CEP128	0	0	0.463145
CEP131	0	0.263665	0
CEP135	0	0.392652	0.564898
CEP152	0	0	0.432765
CEP170	0.319481	0	0
CEP170_1	0.336111	0	-0.192947
CEP20	0	0.333798	0
CEP20_1	0	0.194249	0.250756
CEP295	0	0	0.224512
CEP350	0	0	0.128497
CEP41	0	0.389775	0.564871
CEP43	0	0	0.363347
CEP55	0	0.502184	0.559612
CEP57L1	0	0.309246	0.382436
CEP68	0	-0.240817	0
CEP70	0	-0.518652	0
CEP72	0	0.212214	0.343877
CEP78	0	0.239804	0.34584
CEP97	0	0	0.411349
CERCAM	0	0	-0.283726
CERK	0	0	-0.42494
CERS4	0	-0.692482	-0.580087
CERT1	0	0.290333	0
CES2	0	-0.233564	-0.191864
CES4A	0	-0.802494	-0.820741
CFAP20	0	0.301555	0.310544
CFAP298	0	0.409774	0.33828
CFAP36	0	0	0.507893
CFAP410	0	-0.441068	-0.279
CFAP418	0	0.29657	0.326443
CFAP44	0	0	0.307803
CFAP61	0	-1.08459	0
CFAP97	0	0.16457	0
CFL1	0.187858	0.275391	0.11465
CFL2	0	0	0.251929
CFLAR	0	-0.226116	-0.194318
CGN	0	-0.433764	-0.287001
CGNL1	0	0.474535	0.39812
CHAC1	0	0	0.909716
CHAC2	0	0.719657	0.572041
CHAD	-0.812821	0	0
CHAF1A	0	0.530159	0.265656
CHAF1B	0	0.542438	0.412957
CHAMP1	0	0.202565	0
CHASERR	0	0.259667	0.200084
CHCHD10	0	0.290981	0.311524
CHCHD2	0	0.282096	0.437526
CHCHD3	0	0.303286	0.283433
CHCHD4	0	0.246286	0.388335
CHD1	0	0.2841	0.17554
CHD2	0	-0.245242	0
CHD3	0	-0.192591	-0.174609
CHD6	0	-0.237114	-0.267872
CHD7	0	0.169088	0
CHD9	0	0.15986	0.220712
CHEK1	0	0.431253	0.22681
CHEK2	0	0	0.330818
CHFR	0	0.271356	0.175928
CHM	0	0	-0.265409
CHMP1B	0	-0.383071	-0.27269
CHMP2B	0	0	0.191917
CHMP4C	0	-0.317834	-0.314093
CHN1	0	0.473308	0
CHORDC1_1	0	0	0.3623
CHORDC1P4	0	0.471831	0.442462
CHPF2	0	0	-0.198813
CHRM1	0	0	-0.638981
CHRNA5	0	0	0.553178
CHRNB1	0	-0.875168	0
CHST15	0	-0.316717	-0.473771
CHST3	0	0.322305	0
CHSY1	0.217538	0.230861	0.176126
CHUK	0	0.263848	0.293275
CIB1	0	0	0.320227
CIC	0	0	0.158511
CIP2A	0	0.592446	0.543197
CIPC	0.279612	0	0
CIR1	0	-0.2994	-0.399959
CIRBP	0	-0.213392	-0.260061
CIT	0	0.232159	0.288104
CITED2	0	-0.355751	-0.285266
CITED4	1.14765	-0.660044	-0.653637
CIZ1	0	0.124343	0.224961
CKAP2	0	0	0.123849
CKAP2L	0	0.26947	0.420488
CKAP5	0	0.142869	0.174552
CKLF	0	0.721783	0.577241
CKMT1A	0	-0.336069	-0.211256
CKMT1B	0	-0.370332	-0.269181
CKS1B	0	0.236368	0.56844
CKS2	0.493746	0	0.398723
CLCA2	0	0	0.453803
CLCC1	0	0.21551	0
CLCN2	0	0.366534	0.320762
CLCN7	0	-0.623895	-0.419442
CLCNKA	0	-1.40637	0
CLDN4	0.245519	0.151836	0
CLDN7	0	0.28879	0.379008
CLDN7_1	0.261578	0.286786	0.436907
CLDN8	0	-0.604055	0
CLDND1	0.376482	0	0
CLEC16A	0	0	0.19534
CLEC2D	0	0	0.290044
CLEC7A	0	-1.72481	-1.65511
CLIC1_4	0	0.144061	0
CLIC1_6	0	0.169963	0
CLINT1	0	0	0.147659
CLIP1	0	0.217842	0
CLIP3	0	-0.433913	-0.391379
CLK1	0.27411	0	0
CLK2_1	0	-0.282752	0
CLK3	0	0	-0.201572
CLMN	0	-0.18157	0
CLN3	0	-0.259461	0
CLN6	0	0.527126	0.331544
CLN8	0	0	0.330001
CLN8-AS1	0	0	-0.474558
CLOCK	0	0.159314	0.25298
CLP1	0	-0.376297	0
CLPB	0	0	0.324653
CLPTM1	0	0	0.128143
CLPTM1L	0	0.190607	0.212591
CLPTM1L_1	0	0.181288	0.233367
CLSPN	0	0.532823	0.380909
CLSTN1	0	0.106517	0.154855
CLSTN2	0	0	0.285955
CLSTN3	0	-0.262682	-0.24867
CLTA	0	0	0.149649
CLTB	0	0.601891	0.305513
CLTC	0	0.0843959	0
CLU	0	0.403078	0.236458
CLUH	0	0.261278	0
CLUL1	0	-0.875872	0
CLYBL	0	0	-0.946532
CMAS	0	0	0.217508
CMBL	0	-0.325127	0
CMC2	0	0.262729	0.287207
CMSS1	0	0.482917	0.534305
CMTM8	0	0.446934	0
CMTR1	0	-0.330205	-0.277064
CMYA5	0	-0.369356	-0.451953
CNGA4	0	-2.49654	0
CNIH1	0	0.471423	0.410875
CNIH2	0	0.319552	0
CNKSR3	0	0	-0.324799
CNN2	0.837525	0	0
CNN3	0	0.290599	0.200571
CNNM2	0	-0.466561	0
CNNM3	0	0	-0.235079
CNNM4	0	0.221763	0
CNOT2	0	-0.257675	-0.210973
CNOT3_2	0	-0.500473	0
CNOT4	0	0	-0.234228
CNOT9	0	0.21726	0.140217
CNP	0	0	0.309178
CNPPD1	0	0	-0.226004
CNTN3	0	0	-0.899382
CNTNAP5	0	-2.09382	-2.77835
CNTROB	0	-0.29754	0
COA3	0	-0.230017	0
COA5	0	-0.443928	-0.362115
COA8	0	0	0.260558
COG4	0	-0.183423	0
COG8	0	-0.241284	0
COL12A1	0	-0.20415	-0.785539
COL1A1	0	-0.337076	-0.268697
COL27A1	0	-0.563683	-0.812903
COL28A1	0	-0.973335	-0.734851
COL2A1	0	-1.26362	-0.962251
COL4A5	0	0.426246	0
COL4A6	0	1.87488	0
COL5A1	0	0.708673	0
COL5A2	0	1.21067	1.11117
COL6A1	0	-0.303892	-0.643255
COL6A3	0	-0.752569	0
COL6A4P2	0	-1.49718	-1.47
COL7A1	0	-0.526611	-0.515039
COL9A2	0	-0.225519	-0.357958
COLCA1	0	-0.228634	0.775224
COLEC12	0	-1.21561	-1.40348
COLGALT1	0	0.284194	0
COMMD6	0	0	-0.27925
COMT	0	0.155203	0.202518
COMTD1	0	0	0.356752
COPB2	0	-0.0930623	0
COPG2	0	-0.170333	0
COPRS	0	0.341305	0.311797
COPS3	0	0.341765	0.304503
COPS6	0	0	0.245082
COPS8	0	0	0.199807
COPZ1	0	0	0.160939
COQ10B	0.597175	0.236904	0.293506
COQ7	0	-0.287354	0
COQ8A	0	-0.507011	-0.361488
COQ8B	0	-0.307439	-0.451945
CORO1A	0	1.30139	0.766401
CORO1B	0	-0.148971	-0.15835
CORO1C	0.197205	0.461945	0.269655
COTL1	0	0.276604	0
COX17	0	0.328851	0.312335
COX4I1	0	0	0.158776
COX5A	0	0.154135	0.22497
COX7A2	0	0.157318	0.182252
COX8A	0	0.116477	0.140942
CPAMD8	0	-0.280867	-0.346264
CPD	0	-0.121895	0
CPE	0	0	0.466241
CPEB3	0	-0.428203	0
CPEB4	0.669347	0.480132	0.393696
CPED1	0	1.06692	1.18922
CPLX1	0	-0.318528	-0.487067
CPLX2	0	2.16593	0
CPNE1	0	-0.277246	0
CPNE2	0	0.270928	0
CPNE3	0	0	-0.120243
CPPED1	0	-0.568116	0
CPQ	0	0	-0.511257
CPSF1	0	-0.268744	-0.221017
CPSF1_1	0	-0.265195	-0.302607
CPSF6	0	0.127847	0
CPT1A	0	0.197135	0.104374
CPTP	0	0.369621	0
CPVL	0	0	0.830118
CRABP2	0	0.347982	0.487812
CRACR2A	0	0.221827	0.336433
CRACR2B	0	-0.622972	-0.565549
CRAMP1	0	-0.164767	0
CRAT	0	0	0.196817
CREB3L1	0	0	0.302814
CREB3L2	0	0	-0.188075
CREB3L4	0	-0.277364	-0.208443
CREB5	0	0.682422	0.473962
CREBRF	0	-1.11404	-0.69179
CREG1	0	-0.16698	0
CRELD1	0	-0.530559	-0.45479
CRIM1	0	0.518121	0.259683
CRIP1	0	0.250448	0.289369
CRIP2	0	0.433933	0.164003
CRIPT	0	-0.483994	-0.309057
CRISPLD2	0	-0.511674	0
CRK	0	0.209985	0
CRKL	0	0.164252	0.240382
CRNKL1	0.191163	0.245252	0.2264
CROCC	0	-0.476936	0
CROT	0	0	-0.266152
CRSP8P	0	0	0.284538
CRTAP	0	0	-0.252985
CRY1	0	0	0.263872
CRY2	0	-0.421796	0
CRYBG1	0	-0.161635	-0.222992
CRYBG3	0	-0.405832	-0.451463
CRYL1	0	-0.532221	-0.49711
CRYM_1	0	-0.673137	-1.07953
CRYZ	0	0	-0.341187
CS	0	0.247405	0.155287
CSAD	0	-0.634838	-0.477496
CSDE1	0	0.17407	0.181264
CSE1L	0	0.2579	0.332077
CSGALNACT1	0	1.58928	1.65865
CSGALNACT2	0	0.425394	0.331191
CSK	0	0.26399	0.142641
CSKMT	0	0	1.09536
CSNK2A1	0	0.10622	0.117427
CSNK2B_5	0	0.190081	0
CSRNP1	1.62228	0	-0.410488
CSRP1	0.466011	0.593308	0
CST1	0	-0.511474	0
CST3	0	-0.120796	-0.294414
CST4	0	-0.740867	-0.857254
CSTF3	0	0.221936	0
CT62	0	0.654058	0.649655
CTB-3M24.3	0	2.56917	1.64898
CTBP1	0	0	-0.179245
CTC1	0	-0.324611	0
CTDNEP1	0	0	0.223344
CTDSP1	0	-0.103644	-0.119484
CTDSP2	0	-0.2912	-0.479371
CTDSPL	0	0	-0.268844
CTDSPL2	0	0	0.188409
CTH	0	-0.627686	0
CTIF_1	0	0	-0.290263
CTNNA1	0	0.208716	0.082119
CTNNAL1	0	0.496946	0
CTNNB1	0	-0.0897197	-0.251816
CTNNBIP1	0	0.229282	0
CTNND2	0	-0.575856	-0.620129
CTPS1	0	0.494508	0.418513
CTSA	0	-0.382953	-0.282222
CTSD	0	0.316471	0.490774
CTSF	0	-0.915148	-1.35286
CTSH	0	0	1.01723
CTSO	0	-0.787855	-0.908146
CTSO_1	0	-0.772958	-0.984617
CTSV	0	1.05636	0
CTTN	0	0.370099	0.166646
CTTN_1	0	0.331046	0.18696
CTTNBP2	0	0	-1.43877
CTXN1	0	0.64598	0.495514
CUEDC1	0	0.572036	0.58864
CUL1	0	0.150373	0
CUL3	0	0	0.111289
CUL4B	0	-0.46317	-0.246851
CUL7	0	-0.388049	-0.490528
CUL9	0	-0.305879	-0.256416
CUTA	0	-0.413065	-0.342149
CUTA_1	0	-0.406605	-0.473723
CUTALP	0	-0.243872	0
CWC25	0.23673	0	0
CX3CL1	0.705628	0.701486	0.635183
CXADR	0	0.323088	0
CXCL12	0	-1.36318	-1.20838
CXCL14	0	0.94668	0.381244
CXCL8	4.30322	0	0
CXCR4	0	0	0.383111
CXCR6	0	1.92528	0
CXXC1	0	-0.277854	-0.200026
CXXC5	0	0.310516	0.193345
CYB561	0	0.23951	0.178612
CYB561D1	0	-0.487135	-0.323654
CYB5A	0	0.167401	0
CYB5B	0	0.519174	0.332439
CYB5D2	0	-0.671285	-0.633133
CYB5R1	0	-0.493671	-0.325175
CYB5R3	0	0.176169	0
CYBA	0	0.211511	0
CYC1	0	0.289918	0.214724
CYCS	0	0.4283	0.386046
CYFIP1	0	0.199473	0
CYFIP1_1	0	0.201062	0
CYFIP1_2	0	0.152189	0
CYFIP2	0	0	-0.494243
CYHR1	0	-0.295713	-0.298943
CYLD	0	-0.356831	-0.255656
CYP1A1	-0.393653	0.834836	0
CYP1A2	0	0	-1.6717
CYP1B1	0	1.26015	0.88311
CYP26A1	0	-2.75403	-1.2098
CYP2B7P	0	0	0.94204
CYP2J2	0	-0.711788	-0.383874
CYP2S1	0	1.12475	1.26472
CYP2T1P	0	0	0.83134
CYP2U1	0	-0.865363	-0.892223
CYP3A5	-1.74543	0	0
CYP4B1	0	0	-0.703859
CYP4F12	0	0	0.629059
CYP4F3	0	0	1.88679
CYP4F35P	0	-1.41419	-1.43141
CYP4F8	0	0.505149	1.78433
CYP4X1	0	0	-1.19765
CYP51A1	0.345191	0.583572	0.323578
CYRIA	0	0	-1.58621
CYRIB	0	0.264755	0
CYSLTR1	0	1.29766	1.19343
CYSTM1	0	0.580693	0
CYTH1	0	0	-0.323532
CYTOR	0	1.93954	0
D2HGDH	0	-0.498972	-0.544519
DAAM1	0	0	-0.192738
DAB2IP	0	0.160339	0
DAD1	0	0	0.200652
DAG1	0	0.115376	0
DALRD3	0	0.346802	0.315163
DAPK2	0	0	0.515874
DAPK3	0.554933	0	0
DAPP1	0	0.986072	0.971685
DARS1	0	0	0.184981
DARS2	0	0	0.273562
DAZAP1	0	0.238271	0.269051
DAZAP2	0	-0.270531	-0.192461
DBF4	0	0.31651	0.372219
DBI	0	-0.456905	-0.594588
DBN1	0	0	-0.194175
DBNDD1	0	0.303553	0
DBNL	0	0.120076	0
DBP	0	-1.35952	0
DBT	0	-0.366309	-0.2164
DCAF1	0	0	0.198594
DCAF11	0	-0.48231	-0.200169
DCAF11_1	0	-0.440138	-0.332349
DCAF12	0	-0.144477	-0.161106
DCAF13	0	0.27223	0.30753
DCAF15	0	0.215776	0
DCAF4	0.275396	-0.204093	-0.172334
DCAF5	0	-0.215041	-0.179875
DCAF6	0	-0.285076	-0.314721
DCAF8	0	-0.447425	-0.285272
DCAKD	0	-0.373954	-0.496675
DCDC2	0	-0.533935	-0.684486
DCK	0	0.370701	0.455716
DCLK1	0	0	-0.234539
DCLK2	0	-0.58021	-0.87843
DCLRE1B	0	0	0.343266
DCLRE1C	0	0	0.39279
DCP1A	0	0.230273	0
DCP1B	0	0	-0.397772
DCPS	0	0	0.25038
DCST2	0	-0.972767	-0.88797
DCTD	0	0.294136	0
DCTPP1	0	0.56922	0.546551
DCUN1D2	0	0.201362	0.282989
DCUN1D3	1.13944	0	0
DCUN1D5	0	0.267962	0.212198
DCXR	0	0	0.138368
DDA1	0	0.195308	0
DDAH2_4	0	0	-0.227372
DDAH2_6	0	-0.305699	0
DDI2	0	-0.153313	-0.169751
DDIAS	0	0.714097	0.601097
DDIT3	0.594666	0.406614	0.353698
DDIT4	-0.917403	0	0.208599
DDIT4L	0	-1.91833	-1.80145
DDR1_2	0	0	-0.180309
DDR1_5	0	0	-0.27368
DDR1_6	0	0	-0.1681
DDRGK1	0	0.267297	0.330932
DDX10	0	0.358114	0.233844
DDX11L17	0	-1.69358	0
DDX11L2	0	0	-1.47337
DDX17	0	-0.330607	-0.152281
DDX18	0	0.217722	0.164034
DDX20	0	0.222355	0
DDX21	0.280092	0.629925	0.551659
DDX24	0	0.123568	0
DDX31	0	0.278871	0.239158
DDX39A	0	0.246784	0.389197
DDX3X	0.205715	0.187198	0.135861
DDX42	0	0.109532	0
DDX47	0	0	0.159046
DDX5	0.170164	0	-0.106034
DDX50	0	0.241933	0.193441
DDX54	0	0.176452	0.189867
DDX55	0	0.30153	0
DDX56	0	0.215409	0.168501
DDX58	0	-0.330643	0
DDX6	0	-0.103724	-0.0902323
DDX60	0	0	-0.446491
DDX60L	0	0	-0.224236
DECR1	0	-0.154502	0
DEFB132	0	-2.13311	-2.53689
DEGS1	0	0.226102	-0.148668
DEGS2	0	-0.270149	-0.42679
DEK	0	0.171712	0.193043
DENND11_1	0	-0.35323	0
DENND1A	0	0.133184	0
DENND5A	0.165705	0.135172	0
DENND6B	0	0.371296	0
DENR	0	0.116702	0
DEPDC1	0	0	0.304021
DEPDC1B	0	0	0.40108
DEPP1	-1.36035	-1.20186	0
DEPTOR	0	-0.42871	0
DERL1	0	0.199908	0.230322
DESI1	0	0.394138	0.469088
DFFA	0	0.146276	0.147515
DGAT1	0	-0.455864	0
DGAT2	0	0.959054	0
DGKD	0	0.158371	0
DGKH	0	0.234366	0.402373
DGKQ	0	-0.239735	-0.332069
DGLUCY	0	-0.183979	0
DHCR24	0	0.438106	0.268116
DHCR7	0.249649	0.390155	0.240692
DHFR	0	0.338289	0.163678
DHFR2	0	-0.406847	0
DHODH	0	0	0.305643
DHRS1	0	0	-0.743569
DHRS1_1	0	-0.39336	-0.814932
DHRS13	0	0.274471	0.256114
DHRS3	0	-0.643674	2.0756
DHRS4	0	-0.450287	0
DHRS4-AS1	0	-0.355463	-0.343423
DHRS4-AS1_1	0	-0.187069	-0.241198
DHRS4_1	0	-0.335263	-0.299069
DHRS4L2	0	0	-0.371516
DHRSX	0	0	0.313508
DHTKD1	0	0.160953	0.252221
DHX15	0.119492	0.260043	0.232483
DHX29	0	-0.256305	0
DHX33	0	0.236527	0
DHX34	0	0.196295	0
DHX36	0	0.252305	0.166533
DHX36_1	0	0.272986	0.278458
DHX37	0	0.21931	0.172629
DHX40	0	-0.313397	-0.126932
DHX58	0	-0.577735	-0.545489
DIAPH1	0	0.222598	0.196219
DIAPH3	0	0.658459	0.439603
DICER1	0	0.168496	0.185293
DICER1-AS1	0	-0.969473	0
DIP2B	0	0.276911	0.235828
DIP2C	0	0.148564	0
DIPK2A	0	-0.426655	0
DIRAS2	0	0	-0.955391
DIRC3	0	0	-0.935597
DISP1	0	-0.530102	0
DIXDC1	0	-0.363207	0
DKC1	0	0.390738	0.435837
DKK1	1.71001	1.32178	1.03496
DLAT	0	0.305129	0.426538
DLC1	1.23791	-0.696507	-1.25465
DLC1_1	1.42838	-1.30747	-0.981636
DLD	0	0	0.134777
DLEU1	0	0	0.591817
DLG1	0	0.120394	0.175311
DLG2	0	0	-0.797556
DLG3	0	0.172418	0.134715
DLG5	0	0.17306	0
DLG5_1	0	0.163375	0
DLGAP1-AS1	0	0.773254	0
DLGAP4	0	0.123881	0
DLGAP5	0	0.238524	0.366448
DLL1	0	0	-0.861109
DLL1_1	0	0	-0.531893
DLST	0	0.210691	0.188045
DLX3	-0.222477	0	-0.248557
DLX4	0	0	-0.728822
DLX5	0	-2.46103	-3.01732
DMAC1	0	0	-0.491008
DMAP1	0	0	-0.271472
DMC1	0	0.738463	0
DMGDH	0	-2.56728	0
DMPK	0	0.444172	0.292678
DMTF1	0	-0.148186	0
DMTN	0	0	-0.48926
DMWD	0	0.383167	0.234234
DMXL1	0	-0.2097	0
DNA2	0	0.251995	0.265116
DNAAF3	0	-1.13383	0
DNAAF5	0	0.362039	0.396985
DNAAF9	0	-0.489279	-0.520175
DNAJA1	0.167431	0.210748	0.185801
DNAJA2	0.192002	0	0.116386
DNAJA3	0	0.236837	0.297672
DNAJA3_1	0	0.213433	0.348337
DNAJA4	0	0.216039	0.217692
DNAJB1	0.668202	0	0.150213
DNAJB11	0	0.480185	0.448527
DNAJB2	0	-0.272691	-0.383215
DNAJB4	0.808977	0	0
DNAJB5	0.355982	-0.314674	0
DNAJB6	0	0	0.246227
DNAJC1	0	0.436884	0.343271
DNAJC10	0	0.196516	0.434288
DNAJC11	0	0.163279	0.199504
DNAJC12	0	-0.527176	0
DNAJC15	0	0.17594	0
DNAJC19	0	0	-0.226565
DNAJC2	0	0.432499	0.239347
DNAJC21	0	0.135288	0
DNAJC22	0	0	-0.48861
DNAJC27-AS1	0	-0.63153	-0.607453
DNAJC28	0	-1.03592	0
DNAJC3	0	0	0.232603
DNAJC30	0	0	-0.237682
DNAJC4	0	-0.343891	-0.263929
DNAJC6	0	0	-0.65459
DNAJC7	0	0.155338	0.193799
DNAL4	0	-0.440122	-0.626064
DNASE1L1	0	-0.609721	-0.573382
DNASE2	0	-0.47358	-0.238076
DNM1	0	-0.898567	-0.615494
DNM2	0	0.159616	0.0879732
DNM3	0	-0.509035	0
DNMBP	0	-0.319408	-0.358749
DNMT1	0	0.286223	0.296588
DNMT3A	0	-0.283454	-0.268239
DNMT3B	0	0	0.29752
DNPEP	0	-0.190004	0
DNTTIP2	0	0.18991	0.148625
DOCK5	0	0.539364	0.439198
DOCK6	0	0.111802	0
DOCK7	0	0.181226	0
DOK4	0	-0.425104	-0.418456
DOK6	0	-0.796831	-1.21322
DOK7	0	1.4214	1.04712
DOLPP1	0	0.217867	0
DONSON	0	0.501333	0.387514
DOP1B	0	0	0.189068
DOT1L	0	0.319053	0.424485
DPCD	0	0	0.561398
DPH1	0	-0.348454	-0.248184
DPH3	0	0	0.381689
DPP7	0	0	-0.179028
DPP9	0	0.346684	0.451434
DPY19L1	0	-0.341563	-0.690381
DPYSL3	0	0.511609	-0.289657
DPYSL5	0	0.387822	0.164128
DR1	0	0.248451	0
DRAIC	0	0	-0.348467
DRAM1	0	-0.610243	-0.517757
DRAP1	0	0.23383	0.165417
DRG1	0	0.254627	0.221853
DROSHA	0	0.124224	0.103167
DSC2	0	0	-0.136697
DSCAM-AS1	0	-0.744992	-0.69177
DSCC1	0	0.815963	0.68774
DSE	0	-0.423881	0
DSEL_1	0	-0.897782	0
DSG2	0	0.338681	0
DSN1	0	0.335353	0.338234
DST	0	0.192535	0
DSTN	0	0.147233	0
DTD1	0	0.345364	0
DTL	0	0.898599	0
DTNA	0	0.363479	0.341039
DTNB	0	-0.28399	-0.406007
DTWD1	0	-0.389549	0
DTX2	0	-0.378873	0
DTX2P1-UPK3BP1-PMS2P11	0	-0.358008	0
DTX3	0	-0.425957	-0.37256
DTX3L	0	-0.515925	-0.413805
DTX4	0	1.08826	1.46805
DTYMK	0	0.308217	0.343402
DUS1L	0	0.136836	0
DUS3L	0	0.349381	0
DUSP1	1.84915	0	-0.290574
DUSP10	0.988249	0	0
DUSP14	0.30114	0	0
DUSP16	0.245555	0	0.190869
DUSP16_1	0.285753	0	0.193197
DUSP19	0	-1.10319	0
DUSP2	1.40951	0	0
DUSP22	0	-0.373822	-0.377364
DUSP3	0.26765	0.242781	0.307593
DUSP4	0.645844	1.02719	1.21459
DUSP5	1.79655	0.699123	0.817253
DUSP6	0.708684	1.75951	1.94588
DUSP8	0.88303	0	0
DUSP8_1	0.699881	0	0.509922
DUT	0	0.376629	0.198019
DVL1	0	0.208503	0
DVL3	0	0.12042	0
DXO_5	0	-0.777037	0
DYM	0	0	0.173839
DYNC1H1	0	0.237292	0.300914
DYNC2H1	0	0	-1.10496
DYNC2I2	0	0.52269	0.379885
DYNLL1	0	0.183364	0
DYNLT2B	0	0.438054	0
DYRK1B	0	-0.683998	-0.583535
DYRK1B_1	0	-0.533955	-0.649888
DYRK2	-0.260167	0	0
DYSF	0	0.69817	1.05453
DZIP3	0	-0.234306	-0.230754
E2F1	0	0.648147	0
E2F2	0	0.571526	0
E2F2_1	0	0.613175	0.238641
E2F3	0	0.34815	0.257731
E2F7	0	0.585536	0.463657
E2F8	0.488588	0.495298	0.484047
EAF1	0.161308	0.304271	0.169573
EAF2	0	-0.497748	0
EAPP	0	-0.305218	-0.188062
EARS2	0	0	0.209188
EBF4	0	-0.719793	-0.937609
EBNA1BP2	0	0.391589	0.409895
EBP	0	0.43546	0.375959
ECE1	0	0.140015	0.209421
ECH1	0	0	0.130113
ECHDC2	0	-0.378616	0
ECI2	0	-0.405137	-0.432927
ECM1	0	0.521024	0.747068
ECSIT	0	0	0.197778
ECT2	0	0.325491	0.473982
EDARADD	0	0.390452	0.28768
EDC4	0	0	-0.133803
EDEM1	0	0.160415	0.255873
EDN1	3.4379	0	-0.736634
EDN2	0	1.12774	0
EDRF1-DT	0	0	-1.38384
EEF1A2	0	0.609824	0.243164
EEF1AKNMT	0	0.155554	0.161209
EEF1B2	0	0.320784	0.311047
EEF1B2_1	0	0.190865	0.381758
EEF1D	0	0.239338	0.271057
EEF1D_1	0	0.249994	0.244915
EEF1E1	0	0	0.401154
EEF2	0	0.103797	0.100427
EFCAB8	0	0.982013	1.04027
EFEMP1	0	1.63412	0
EFHC2	0	-2.29288	0
EFHD1	0	0.279191	-0.133568
EFHD2	0	0.307728	0
EFNA1	-0.371006	-0.352619	-0.72916
EFNA3	0	0	-0.27807
EFNA5	0	-0.436851	0
EFNB2	0	0.295643	0
EFNB3	0	0	-1.34735
EFR3A	0	0	-0.215076
EGFR	0	0.377294	0
EGLN3	0	1.29441	1.19918
EGR1	4.04855	-1.2931	-2.44376
EGR2	6.10627	0	0
EGR3	4.12165	1.93074	2.07823
EGR4	4.48421	0	0
EHBP1L1	0	-0.238386	-0.400071
EHF	0	-0.203668	-0.127141
EHMT1	0	-0.148648	-0.134613
EID2	0	-0.437856	0
EIF1	0.362434	0.319408	0.285807
EIF1AD	0	0.263731	0.239743
EIF2A	0	0.185636	0.237462
EIF2AK1	0	-0.161571	0
EIF2AK4	0	-0.207663	-0.19399
EIF2B2	0	0	0.27939
EIF2B3	0	0.608929	0.582543
EIF2B5	0	0	0.206316
EIF2S1	0	0.303029	0.318328
EIF2S2	0	0	0.443208
EIF2S3	0	0.253171	0.176879
EIF2S3B	0	0.243324	0.158796
EIF3A	0	0.241966	0.186293
EIF3B	0	0.230405	0.217373
EIF3C	0	0.226167	0.220205
EIF3CL	0	0.225916	0.247005
EIF3D	0	0.325178	0.400362
EIF3E	0	0	0.15554
EIF3G	0	0.132555	0.153151
EIF3H	0	0	0.0970187
EIF3I	0	0.245296	0.185505
EIF3J	0	0.34926	0.254241
EIF3K_1	0	0	0.168743
EIF3L	0	-0.14044	0
EIF3M	0	0.259692	0.305235
EIF4A2	0	0	-0.173829
EIF4E	0	0.296353	0.248083
EIF4EBP1	0	0.456985	0.523102
EIF4G1	0	0.167838	0.173436
EIF4G2	0.146081	0.404939	0.250441
EIF4G3	0	0.137024	0.129847
EIF4H	0	0.241383	0.237318
EIF5	0	0.350268	0.311554
EIF5A	0.157153	0.3412	0.300584
EIF5A_1	0	0.40332	0.298317
EIF5AL1	0	0.334985	0.333403
EIF6	0	0.386263	0.242551
EIPR1	0	0.238093	0.200792
ELAPOR1	0	-0.700323	-0.33862
ELAPOR2	0	-0.517769	-0.419394
ELAVL1	0	0.190434	0
ELAVL2	0	0.628548	0
ELF1	0	0	-0.166216
ELF3	0.202337	0.233037	0.220192
ELF4	0	0.971086	0
ELFN2	0	-0.508154	0
ELK3	0	0	0.554025
ELL2	0	0.509562	0
ELMOD3	0	-0.301029	-0.247119
ELOA	0	0.168728	0
ELOC	0	0.230567	0.259174
ELOVL5	0	0.160496	0.166619
ELOVL6	0	0.705483	0.469834
ELP2	0	-0.17194	-0.151655
ELP4	0	-0.329723	0
ELP5_1	0	-0.40647	0
EMC1	0	0.238012	0
EMC3	0	0.195902	0
EMC7	0	0.322162	0.34026
EMC8	0	0.235333	0.213802
EMC9	0	0	0.364942
EME1	-0.197268	0.257484	0.30984
EME2	0	0	-0.482592
EMG1	0	0.222369	0.311463
EMID1	0	0	-0.570866
EML3	0	-0.306326	0
EMP1	0	0.712279	0.619238
EMP2	0	0.111016	0
EMSY	0.160901	0	0.145942
EN1	0	-0.861364	0
EN2	0	0	-0.812131
ENAH	0	0.331629	0.239991
ENDOV	0	-0.513456	-0.39337
ENGASE	0	-0.570036	-0.593663
ENO1	0	0.583865	0.42634
ENO2	0	0.626589	0.72301
ENO3	0	-0.92502	0
ENOPH1	0	0.435785	0.36474
ENPP1	0	0.425278	0.374008
ENPP5	0	-0.979211	-0.681538
ENTPD5	0	-0.198546	-0.17725
ENTPD6	0	0.175065	0
ENTPD7	0	0	0.386585
ENTPD8	0	0.484407	0
ENTR1	0	0.289987	0.289893
ENY2	0	-0.235981	-0.178237
EOLA1	0	0.404002	0.541781
EOLA2	0	0.456347	0.50693
EOMES	0	-1.29225	0
EPAS1	0	1.09574	1.09758
EPB41	0	0	-0.166773
EPB41L1	0	-0.230179	-0.615279
EPB41L2	0	0.423214	0.711793
EPB41L4A	0	-0.213208	0
EPB41L4B	0	0.212944	0
EPCAM	0	0.293341	0.234963
EPDR1	0	0	0.264631
EPG5	0	-0.238929	0
EPGN	2.03042	2.1821	3.60349
EPHA1	0	0	0.245928
EPHA2	1.26202	1.30974	0.906202
EPHA3	0	-2.98546	-1.24504
EPHA4	0	0	-0.505568
EPHA6	0	-1.61574	-0.94036
EPHA7	0	-1.06573	-1.6426
EPHB3	-0.236512	0.292102	0.333137
EPHB4	0	0.170454	0.180273
EPHB6	0	1.15248	0
EPHB6_1	0	0.895352	0
EPHX4	0	-2.04647	0
EPM2AIP1	0	-0.164506	-0.209673
EPN2	0	0.226298	0
EPN3	-0.129606	0.116776	0.137281
EPOP	0.395465	0.32594	0.296501
EPOP_1	0.478426	0	0
EPOR	0	-0.560864	-0.544473
EPPK1	1.03324	0	0
EPRS1	0	0.143309	0.220333
EPS15L1	0	0.23643	0
EPS8L2	0	0	-0.202508
ERBB2	0	0	-0.195621
ERBB3	0	-0.381521	-0.263609
ERBB4	0	-1.31496	-0.964652
ERBIN	0	-0.116465	0
ERC1	0	0	-0.244162
ERCC6L	0	0.618396	0.374277
ERF	0.433265	0	0
ERG28	0	0.2269	0
ERGIC1	0	-0.10419	0
ERGIC2	0	0	0.143981
ERGIC3	0	0	0.205396
ERI1	0	0.305515	0
ERICD	0	-0.305469	-0.498282
ERLIN1	0	0.222745	0
ERMAP	0	-0.33515	-0.362458
ERMARD	0	-0.922745	0
ERMP1	0	0.42108	0.422654
ERO1A	0	0.473279	0.547646
ERO1B	0	-0.479901	0
ERP27	0	0	0.509233
ERRFI1	1.21582	0.703177	0.312258
ERV3-1	0	-0.416616	-0.473993
ERVMER34-1	0	0.385979	0
ESCO1	0.192038	0	0
ESCO2	0	0.358972	0.340137
ESPL1	0	0.236379	0.360911
ESPN	0	0.172598	0
ESR1	0	-0.844559	-0.754915
ESRP1	0	0.175971	0.152031
ESRP2	0	0	-0.17572
ESRRA	0	0.348662	0.350328
ESRRB	0	0	-1.64388
ESRRG	0	-1.12515	-0.664033
ESYT1	0	0.154024	0
ESYT2	0	0.280868	0.142249
ETF1	0.320885	0.255011	0.177015
ETFA	0	0.115627	0.144056
ETFB	0	0	0.454522
ETFBKMT	0	0	-0.820205
ETHE1	0	0.371028	0
ETS2	0.776572	0.558165	0.995974
ETV1	0	1.58798	2.06475
ETV4	0	1.47337	2.19298
ETV5	0	1.32569	1.39326
ETV6	0	0	0.383236
EVA1A	0	-1.7795	0
EVC	0	0	-0.352144
EVL	0	-0.39257	-0.463386
EXD2	0	-0.221089	-0.187558
EXD3	0	-0.29849	-0.322168
EXO1	0	0.771833	0.391772
EXOC1	0	-0.343174	-0.254006
EXOC2	0	-0.203101	0
EXOC3-AS1	0	-0.778074	0
EXOC4	0	-0.224473	-0.141135
EXOC5	0	0.199679	0
EXOC6B	0	0	-0.206385
EXOC7	0	-0.153384	-0.212323
EXOSC1	0	0	0.273399
EXOSC2	0	0.363223	0.354481
EXOSC5	0	0	0.400541
EXOSC8	0	0	0.262653
EXOSC9	0	0	0.244641
EXTL3	0	0	0.258188
EZH1	0	-0.255222	-0.300975
EZH2	0	0.348279	0.255931
EZR	0.250302	0.403675	0.391548
F11R	0	0	-0.0865711
F2RL1	0	0.744461	0
F7	0	-0.720432	-0.646327
F8	0	0	-0.696823
FA2H	0	0.432738	0.334344
FAAH	0	0	-0.304443
FAAP20	0	0	-0.290916
FAAP24	0	0	0.671141
FADD	-0.266059	0.308153	0.266079
FADS1	0.163502	0.548524	0.325589
FADS2	0	0.283311	0.249974
FADS3	0	0	-0.497674
FAF1	0	0.237805	0.263263
FAF2	0	0	0.116784
FAHD2A	0	-0.620376	-0.538748
FAIM2	0	1.50755	1.6815
FAM102A	0	0.165466	0.213391
FAM102B	0	0	-0.215467
FAM107B	0.201478	0.229984	0.27747
FAM110A	-0.254791	0	0
FAM110C	0.343014	0	0.276536
FAM111A	0	-0.383105	-0.275855
FAM111A-DT	0	-0.496145	0
FAM111B	0	0.642953	0.343161
FAM117A	0	-0.333405	-0.583439
FAM117B	0	-0.46249	-0.314563
FAM120A	0	0.0903892	0.0922269
FAM120AOS	0	0.247866	0
FAM120B	0	0	-0.370355
FAM120B_1	0	0	-0.222533
FAM120C	0	-0.534446	-0.548507
FAM126A	0	0.43856	0.219302
FAM131A	0	0	-0.255612
FAM131B	0	0	1.67549
FAM135A	0	0	-0.719514
FAM13A	0	-0.310886	0
FAM13B	0	0.137551	0
FAM13C	0	0	-1.15511
FAM156B	0	-0.359954	0
FAM162A	0	-0.322325	0
FAM168A	0	-0.158209	-0.18851
FAM168B	0	0.193453	0
FAM171A2	0	0	-0.490494
FAM171B	0	-0.977415	-0.948333
FAM172A	0	-0.241354	-0.293384
FAM174B	0	0.179545	0.453422
FAM177B	0	0	1.41177
FAM178B	0	0.848535	1.21189
FAM193B	0	-0.238682	-0.275228
FAM200A	0	-0.359124	-0.439674
FAM20C_1	0	0.246734	0
FAM210A	0	0.231067	0.419286
FAM210B	0	-0.299296	-0.19843
FAM214A	0.265871	0	0
FAM214B	0	-0.467617	0
FAM216A	0	0.87123	0.991285
FAM217B	-0.341102	0	0
FAM219A	0	0.226909	0.268344
FAM219B	0	-0.329517	0
FAM220CP	0	-1.84896	0
FAM221B	0	-1.7202	0
FAM222A	0	0.450085	0
FAM228B	0	-0.862575	0
FAM230I	0	0	-0.810412
FAM234A	0	-0.15405	-0.137346
FAM234B	0	-0.667149	-0.505429
FAM241A	0	-0.299601	-0.36641
FAM32A	0	-0.23359	0
FAM3B	0	-0.200311	0
FAM43A	0	0	-0.739666
FAM47E	0	0	-0.558471
FAM50A	0	0.224418	0.206016
FAM53B	0	-0.512726	-0.486841
FAM53C	0.471146	-0.149517	-0.220216
FAM71E1	0	0	-0.669849
FAM72A	0	0	0.915516
FAM72B	0	0	0.60686
FAM72D	0	0	0.692375
FAM78A	0	-0.940486	0
FAM83A	0	1.56607	1.04189
FAM83B	0	-0.700259	-1.1936
FAM83D	0	0.387189	0.481246
FAM83E	0	0	-0.2667
FAM83G	0	0	0.339525
FAM83H	0	0.131438	0
FAM89B	0	-0.148944	-0.244513
FAM91A1	0	0.214212	0.20377
FAM95A	0	-1.04198	-1.21333
[truncated: 5,294 more rows]

## Sheet: S3_EGFr_RNA
Table S3_EGFr: Superset of differentially expressed genes (DEGs) identified by comparing EGF to Control treatment in BT474R, for every time point (adj p<0.05). 0 indicates genes that were not identified as DEGs at a given timepoint.
	EGFr_R1	EGFr_R12	EGFr_R24
AR	0	-0.698816	-0.828097
E2F1	0	0.296401	0.445041
E2F2	0	0	0.389578
EPAS1	0	0.668201	0.812104
GATA3	0	-1.77142	-1.99907
HIF1A	0	0.390488	0.169457
IRF1	2.21031	3.14745	2.93987
IRF9	0	1.71017	1.52542
MYC	0.922268	2.0366	1.09017
MYCN	-0.561241	0.524807	0.876711
REL	0	-0.326336	-0.314656
RUNX1	0	-0.205491	-0.164478
SREBF1	0	0.185645	0
SREBF2	0	0.142165	0
SRF	0.388392	0.287335	0.394175
STAT2	0	0	0.292202
A2ML1	0	0	-1.09944
AAK1	0	0	0.216724
AAR2	0	0	-0.343515
AARS1	0	0	0.326519
AATF	0	0.254672	0.302513
AATF_1	0	0.225825	0
ABAT	0	0	-0.351321
ABCA1	0	-0.371062	-0.61099
ABCA12	0	0	-0.229888
ABCA2	0	0	-0.27323
ABCA5	0	0	-0.510773
ABCA7	0	-0.411412	0
ABCC1	0	0.275989	0.246485
ABCC1_1	0	0	0.380538
ABCC11	0	0.510724	0.582712
ABCC12	0	0.386857	0
ABCC2	0	0	-0.361113
ABCC3	0	0.767379	0.829523
ABCC4	0	0.49939	0.791437
ABCC8	0	-1.33641	-1.79033
ABCD3	0	-0.241828	0
ABCE1	0	0.187634	0.334281
ABHD11	0	0.236742	0.146457
ABHD14B	0	0	-0.422015
ABHD17C	0	0.229662	0.568514
ABHD3	0	0.340112	0.648021
ABHD5	0	-0.212764	0
ABHD8	0	0	0.241764
ABI2	0	0	0.209363
ABLIM1	0	0.589731	0.541234
ABR	0	0.293563	0
ABR_1	0	0.236117	0
ABR_2	0	0.275845	0
ACAA2	0	0	0.189129
ACACA	0	0.252862	0.231951
ACACA_1	0	0.241505	0
ACACB	0	-0.371096	-0.92447
ACAD10	0	0	-0.350358
ACADM	0	0	0.279998
ACADSB	0	-0.619361	-0.837583
ACAT2	0	0.641579	0.689945
ACBD3	0	0	0.24662
ACER2	0	-0.42602	0
ACER3	0	0.638567	0.675931
ACKR3	0	0.354097	0.314863
ACLY	0	0	0.553357
ACOT2	0	0	-0.346533
ACOT7	0	0.802148	0.633016
ACOT9	0	0.45713	0.361843
ACOX1	0	0	-0.20283
ACOX2	0	1.78143	2.76601
ACOX3	0	-0.342795	-0.381116
ACP3	0	-0.469296	-0.441377
ACP6	0	-0.331486	0
ACSBG1	0	1.7525	0
ACSF2	0	0	-0.115744
ACSL4	0	0	1.27875
ACSM3	0	0	-0.554662
ACSS1	0	-0.65997	-0.91172
ACSS2	0	0	1.02372
ACTB	0	0.431182	0.185781
ACTG1	0.182372	0.481953	0.18934
ACTG1P20	0	0.811408	0
ACTG2	1.67767	2.17531	0
ACTL6A	0	0	0.251017
ACTN1	0	0.31216	0.369676
ACTN4	0	0.209082	0
ACTN4_1	0	0.245289	0
ACTR1A	0	0.167744	0
ACTR2	0	0	0.122214
ACTR3	0	0.150821	0
ACTR3C	0	0	-0.34501
ACTR6	0	0.215349	0.358748
ACVR1	0	0.299596	0.359996
ACY3	0	1.1162	0.887904
ADA	0	0.407705	0.519881
ADAM10	0	0.156344	0.218793
ADAM17	0	0	0.217023
ADAM22	0	-0.535267	0
ADAM9_1	0	0	0.341134
ADAMTS13	0	0	-1.02381
ADAMTS13_1	0	0	-0.78819
ADAR	0	0.117159	0
ADARB1	0	-0.383157	0
ADCY10P1	0	-0.758456	0
ADCY2	0	-1.80297	-3.35376
ADCY5	0	0.428128	1.16641
ADCY6	0	-0.379345	-0.350464
ADD3	0	-0.494607	0
ADGRB1	0	1.23769	2.021
ADGRE5	0	1.14513	0.760498
ADGRF4	0	2.03975	2.28668
ADGRG1	0	0	-0.27286
ADGRL2	0	0	-0.265244
ADGRV1	0	-0.559065	-0.727076
ADHFE1	0	0	-2.24447
ADIPOR1	0	0	0.152996
ADIPOR2_1	0	0	0.229387
ADIRF-AS1	0	0	-0.63959
ADM	0	0.944553	1.15393
ADORA1	0	1.16565	1.4185
ADPRHL1	0	0	-0.266535
ADSL	0	0.19744	0.207022
ADSS1	0	-0.418357	-0.321787
ADSS2	0	0	0.22218
AEN	0	0.647806	0.553367
AFAP1	0	0.674916	0.74618
AFF3	0	-0.423356	-0.521952
AFTPH	0	-0.295578	-0.182133
AGAP1-IT1	0	1.17726	0
AGBL5	0	0	-0.314594
AGL	0	-0.33209	-0.385779
AGO2	0	0.206299	0.281546
AGO4	0	-0.202044	-0.167812
AGR2	0	0.787166	0.982871
AGRN	0	0	-0.234886
AGTPBP1	0	0.293259	0
AGXT	0	0	-1.24202
AHCTF1	0	0	0.141381
AHCYL2	0	0	-0.294127
AHDC1	0	0.338074	0
AHI1	0	0	0.326099
AHR	0.430484	0.776411	1.19885
AHRR	0	0	-1.21295
AHSA1	0	0	0.210265
AIDA	0	0.203942	0.334635
AIF1L	0	-0.353498	-0.406441
AIFM1	0	-0.157369	0
AIFM2	0	0	-0.494793
AIMP2	0	0.300471	0.285682
AJUBA	0	0	0.24612
AK2	0	0	0.153536
AKAP12	0	0	-0.995257
AKAP13	0	0	-0.281827
AKAP9	0	-0.3411	-0.374029
AKIRIN1	0.252109	0.24517	0.340458
AKIRIN2	0	0.355575	0.336603
AKNA	0	0.526105	0.548274
AKR1B1	0	0	-1.30033
AKR1B10	0	0.851288	0.50778
AKR1C1	0	3.94028	4.70999
AKT2	0	-0.213406	-0.162784
ALAS1	0	0.519593	0.404076
ALCAM	0	-0.378181	-0.322903
ALDH1A1	0	-0.887677	-1.96777
ALDH1A3	0	0.984509	0.829755
ALDH2	0	-0.279521	-0.504151
ALDH3A2	0	-0.162143	-0.331462
ALDH4A1	0	0	-0.515968
ALDH5A1	0	-0.314395	-0.403555
ALDH6A1	0	-0.426707	-0.61588
ALDH9A1	0	-0.246344	-0.41299
ALDOA	0	0.378444	0.267189
ALG10	0	0	0.510092
ALPK3	0	1.01959	0.725305
ALX4	0	0	-1.30165
ALYREF	0	0	0.244153
AMACR	0	0	-0.459829
AMD1	0	0.201986	0.35585
AMMECR1	0	0.317902	0.304489
AMOT	0	-0.3813	-0.600559
AMOTL2	0.609888	0	0.47379
AMZ2	0	0	-0.192578
ANAPC16	0	-0.191213	0
ANAPC2	0	-0.279456	-0.227036
ANGEL1	0	-0.195911	-0.1963
ANGPTL2	0	0	2.22885
ANK1	0	2.13176	2.52875
ANK3	0	0	-0.289943
ANKLE2	0	0.14824	0.211263
ANKRD11	0	0	0.227176
ANKRD13A	0	-0.255886	0
ANKRD13B	0	0	0.412991
ANKRD13D	0	0.286796	0.246111
ANKRD20A5P	0	-1.17143	-1.43838
ANKRD22	0	0.773654	0.80028
ANKRD30B	0	-1.23652	0
ANKRD50	0	-0.220742	0
ANKRD52	0	0.121748	0.178868
ANKS1A	0	0.229844	0
ANKS1B	0	-0.561741	0
ANLN	0	0.24656	0
ANO5	0	-0.394427	-0.447631
ANO7	0	0	-0.513035
ANOS1	0	0.401046	0.194695
ANP32A	0	0	0.177467
ANP32E	0	0	0.469512
ANTXR1	0	0	-0.726312
ANTXR2	0	0.965766	1.5674
ANXA1	0	1.83626	0
ANXA11	0	0.145603	0
ANXA2	0	0.487408	0.309448
ANXA2P2	0	0.490245	0.272588
ANXA3	0	1.07557	0.510768
ANXA5	0	0	0.154672
ANXA6	0	0	-0.265962
AP1S3	0	0	0.5287
AP2B1	0	0.206056	0.108241
AP2M1	0	0	-0.116625
AP3D1	0	0.111753	0.120136
AP4M1	0	0.268451	0.301293
AP5M1	0	-0.23843	0
AP5S1	0	0	-0.418033
APBB2	0	0	-0.2525
APBB3	0	0	-0.562384
APCDD1	0	-0.409296	-0.617576
APH1A	0	-0.23734	-0.230109
APH1B	0	0	-0.683053
APMAP	0	-0.209095	-0.342336
APOBR	0	0	-0.366277
APOD	0	0	-0.866887
APOL6	0	8.65277	6.6495
APOO	0	0.32084	0.551443
APOOL	0	-0.195769	0
APP	0	0	0.133064
AQP12B	0	0	-0.670142
AQP3	0	2.63927	1.81427
AQR	0	0	-0.218661
ARAP2	0	0.579586	0.848665
ARC	0	0	1.57386
ARCN1	0	0	0.193217
AREG	0	2.84941	2.77056
ARF4	0	0	0.259407
ARF5	0	0	-0.226904
ARF6	0	0	0.174059
ARFGAP3	0	0	0.242678
ARFGEF1	0	-0.190103	-0.33643
ARFGEF2	0	0	-0.13939
ARHGAP10	0	-0.264951	-0.267294
ARHGAP12	0	0	0.185441
ARHGAP17	0	0	-0.366541
ARHGAP17_1	0	0	-0.386751
ARHGAP18	0	-0.478742	0
ARHGAP21	0	0	0.307836
ARHGAP23	0	0.93504	0.848689
ARHGAP23_1	0	0.863906	0.84062
ARHGAP26	0	0.774893	0.826657
ARHGAP27_1	0	0.458643	0.250555
ARHGAP35	0	0	-0.206873
ARHGAP4	0	0.701695	0.841921
ARHGAP6	0	-0.965837	0
ARHGAP8	0	0	-1.18957
ARHGDIA	0	0.407653	0.362571
ARHGDIB	0	2.4032	2.46587
ARHGEF10	0	0	-0.389782
ARHGEF12	0	-0.173747	-0.215529
ARHGEF17	0	-0.367285	-0.399168
ARHGEF2	0	0.283064	0.347104
ARHGEF26	0	-0.297818	-0.24888
ARHGEF3	0	-0.565084	-0.659881
ARHGEF37	0	-0.442906	-0.505129
ARHGEF4	0	0.422932	0.274219
ARHGEF6	0	0	-0.973536
ARHGEF9	0	0	0.553696
ARID1B	0	0	-0.202205
ARID5B	0	-0.628798	-0.632749
ARL13B	0	0	0.525448
ARL4A	0	0.860197	0.807468
ARL4C	0	0.226424	0
ARL5A	0	0	0.26162
ARL5B	0.410254	0	0.261973
ARL6IP6	0	0	0.417497
ARL8A	0	0.241973	0.175637
ARMC7	0	0	-0.404855
ARMH4	0	-0.541111	0
ARMT1	0	-0.589182	-0.361177
ARNT2	0	0.664269	2.11176
ARNTL2	0	0.75314	0.578751
ARPC1A	0	0.171684	0.208877
ARPC1B	0	0.388273	0.353546
ARPC2	0	0	0.197441
ARPP19	0	0	0.200985
ARRB1	0	0	0.205673
ARRDC1	0	0.425743	0
ARRDC3	-0.514937	0	0.485202
ARSB	0	0	0.333739
ARSD	0	0	-0.121781
ARSH	0	0	0.56486
ARSJ	0	0.986342	0.984874
ASAH1	0	-0.167316	-0.18966
ASAH2B	0	0	0.23056
ASAP1	0	0.149464	0.179004
ASB8	0	-0.333689	0
ASCC3	0	0	0.160733
ASCL1	0	-4.72264	-6.06792
ASF1B	0	0	0.335263
ASH1L	0	-0.181129	-0.235064
ASIC1	0	0.853297	0.844879
ASPH	0	0.683583	1.12533
ASS1	0	0	0.550226
ASTN2	0	-0.245113	-0.494589
ATAD2	0	0.220625	0.369226
ATAD3B	0	0.336922	0
ATAD5	0	0	0.292076
ATF3	2.06155	0	1.33655
ATF4	0	0.229829	0.480424
ATF6B	0	0	-0.355381
ATF6B_1	0	0	-0.433451
ATF6B_2	0	0	-0.762379
ATF6B_3	0	0	-0.462225
ATF7IP	0	0	-0.17238
ATF7IP2	0	0	-0.97318
ATG16L1	0	0	0.246998
ATG16L2	0	-0.453372	0
ATG2A	0	-0.141588	0
ATG2B	0	-0.435656	-0.280567
ATL2	0	0	0.239257
ATL3	0	-0.155698	0
ATP11A	0	0.758517	0.655666
ATP13A2	0	-0.329471	0
ATP13A5	0	0.810376	0
ATP1A1	0	0	0.149061
ATP1B1	0	-0.232919	-0.167287
ATP1B3	0	0	0.179336
ATP2A2	0	0	0.142146
ATP2A3	0	0	-0.258916
ATP2B1	0	0.240131	0.221003
ATP2B4	0	0	-0.18167
ATP2C2	0	-0.370989	-0.359221
ATP5IF1	0	0	-0.296314
ATP5IF1_1	0	-0.537048	-0.676364
ATP5MK	0	0	0.208043
ATP6AP2	0	-0.185733	0
ATP6V0A1	0	-0.307247	-0.380911
ATP6V0A2	0	0.269153	0.353335
ATP6V0A4	0	0	-0.284682
ATP6V0B	0	0.232298	0
ATP6V0C	0	0.201994	0.171916
ATP6V0E2	0	0	-0.281238
ATP6V1A	0	-0.303702	-0.265657
ATP6V1E1	0	0.184057	0.310374
ATP7B	0	0	-0.345515
ATP8A1	0	-0.72044	0
ATP8B1	0	-0.373777	-0.296205
ATP8B2	0	-1.56345	-1.6355
ATP9A	0	0	-0.212908
ATRX	0	-0.191505	0
ATXN1	0	0.796728	0.846225
ATXN1-AS1	0	0.799137	0
ATXN1L	0	0	-0.151527
ATXN7L1	0	-0.329139	-0.65819
ATXN7L3-AS1	0	-0.846572	0
ATXN7L3B	0	-0.129742	-0.207083
AUNIP	0	0	0.565299
AURKA	0	0.237561	0
AURKAIP1	0	0.217817	0
AVIL	0	0	-0.740661
AXIN1	0	0.186508	0.23721
AZIN1	0	0	0.160573
B2M	0	0.361181	1.15405
B2M_1	0	0.462888	1.159
B3GALNT1	0	0.588956	0.545761
B3GAT1	0	0	-0.271969
B3GAT3	0	0.350365	0.246166
B3GLCT	0	0	0.315684
B3GNT2	0.275166	0.558208	0.612394
B3GNT5	0	0	0.420201
B4GALNT2	0	0.56968	0.466809
B4GALNT3	0	0.664036	0
B4GALT1	0	0.232894	0
B4GALT4	0	0	0.292062
B4GALT5	0	0.211482	0.202008
B4GAT1	0	-0.423335	0
BACE1	0	0	-0.293586
BACE2	0	0.368711	0.576637
BACH1	0	0.451539	0.748208
BACH2	0	0.837184	0.640982
BAG1	0	0.363981	0
BAIAP2L1	0	0.504749	0.540009
BAK1	0	0.401273	0.296548
BAMBI	0	-0.402125	-0.385097
BATF	0	0.590483	0
BAZ1A	0	0.149685	0.227336
BBS1	0	0	-0.345717
BBS2	0	-0.273084	0
BBS9	0	-0.568568	0
BCAM	0	0	-0.147942
BCAR1_1	0	0.232554	0
BCAR3	0	0.593536	0.723234
BCAS1	0	-0.347685	-0.484974
BCAS3	0	0	-0.302311
BCAT2	0	-0.514402	-0.507315
BCKDHA	0	0	-0.326461
BCKDHB	0	-0.233035	-0.344253
BCL10	0.414927	0	0.508012
BCL2L11	0	0	-0.266719
BCL2L2	0	0	-0.315998
BCL3	0	0.576901	0.859193
BCL6	0	0	0.470683
BCL7B	0	0.247457	0
BCL9L	0	0	-0.152135
BCLAF1	0	-0.213696	0
BCRP3	0	-1.11195	-0.791208
BDH1_1	0	0	-0.222223
BDH2	0	-0.298503	0
BDKRB2	0	0.830538	0.683938
BECN1	0	-0.315862	-0.246641
BEND7	0	0	0.52563
BET1L	0	0	0.233458
BFSP1	0	0.599066	0
BHLHE40	0	1.26632	1.41711
BICDL1	0	0.338627	0.318536
BICDL2	0	0	0.337642
BID	0	0.241348	0
BIN1	0	-0.50532	0
BIRC3	0	1.15814	1.24085
BLM	0	0.270442	0.280018
BLNK	0	-0.391739	-0.629224
BLOC1S2	0	0	-0.278374
BLOC1S3	0	0	0.455902
BLVRB	0	0	-0.286756
BMF	0	-0.375906	-0.549958
BMP1	0	0	0.543905
BMP6	0	1.85545	2.09941
BMP7	0	0.40295	0
BMP8A	0	-0.420451	-0.488787
BNIP2	0	0	0.394234
BOK	0	0.35392	0
BOLA2B	0	0.392924	0.270326
BOP1	0	0.304662	0
BORCS7	0	-0.439102	-0.811886
BPHL	0	0	-0.307198
BPIFA2	0	0	1.23363
BPIFB2	0	0	0.372326
BPNT1	0	0	0.217763
BPNT2	0	0	0.239766
BPTF	0	-0.112117	-0.142455
BRAF	0	0	-0.374021
BRCA1	0	0	0.210197
BRCA2	0	0	0.307603
BRCC3	0	-0.178661	0
BRD4	0	0.152818	0.158246
BRD7	0	0	0.191872
BRD8	0	0	-0.232297
BRI3BP	0	0.265233	0.43782
BRINP3	0	-0.63642	-0.446992
BRIP1	0	0	0.269259
BRK1	0	0	-0.224957
BRMS1L	0	0	-0.24269
BSDC1	0	0	-0.174838
BSG	0	0.378012	0.449959
BSPRY	0	0.299943	0.328522
BST1	0	-1.16711	0
BST2	0	4.75511	5.79187
BTAF1	0	0.182691	0.314587
BTBD11	0	-0.350318	-0.522006
BTBD9	0	0	-0.2669
BTD	0	-0.501988	0
BTF3	0	0	0.219735
BTG1	0.253767	0.179977	0.286456
BTG2	0.306872	-0.542036	-0.762906
BTG3	0	0.535112	0.791613
BTG3_1	0	1.1387	0.753339
BTN2A1	0	0	0.34579
BUB1	0	0.242707	0
BUB1B	0	0.263214	0
BUD23	0	0.179641	0.257765
BYSL	0	0.346102	0.371542
BZW1	0	0.149083	0.33096
BZW2	0	0.310711	0.341907
C11orf24	0	0.348518	0.477055
C11orf54	0	-0.4735	-0.341008
C11orf58	0	0	0.163073
C12orf76	0	0	-0.619547
C15orf39	0	0.262602	0.180767
C15orf40	0	0	-0.377756
C16orf87	0	0	0.354649
C18orf25	0	0	0.286863
C19orf25	0	0	-0.332901
C19orf48	0	0.347241	0
C1GALT1	0	0	0.367736
C1orf112	0	0	0.390755
C1orf115	0	0	-0.420934
C1orf122	0	0	-0.196295
C1orf159	0	0	0.328977
C1orf174	0	0	0.389516
C1orf198	0	-0.321999	-0.348774
C1orf21	0	0	0.238284
C1orf220	0	0	-1.1553
C1QBP	0	0.207208	0.213427
C1QTNF6	0	0.33378	0
C2CD2	0	0	-0.169063
C2CD2L	0	0.290645	0.482505
C2CD4A	0.56775	1.43455	1.5766
C2orf68	0	0	-0.289299
C3orf70	0	0	-0.607704
C4A	0	1.12625	2.01666
C4A_1	0	0	1.90777
C4A_2	0	1.43985	2.01284
C4B_1	0	2.12194	2.33303
C4B_2	0	1.35637	1.9614
C4B_2_1	0	0	2.21295
C4B_3	0	1.41362	2.28014
C4orf19	0	0	-0.814831
C4orf50	0	1.00117	0
C5orf22	0	0	0.324127
C5orf38	0	-0.309823	-0.525532
C6orf132	0	-0.310268	-0.485518
C6orf201	0	-1.10245	0
C6orf223	0	0.749712	0
C6orf89	0	-0.262131	-0.272598
C8orf82	0	-0.21921	-0.425569
C9orf152	0	0	-0.256513
CA2	0	-1.03627	0
CA9	0	1.45259	1.1917
CAB39L	0	-0.576714	-0.555058
CACFD1	0	0	-0.271743
CACHD1	0	0	-0.590716
CACNA1C	0	0	-1.55279
CACNA1C_1	0	0	-1.71474
CACNA1G	0	0	1.07659
CACNA1H	0	0	-0.229181
CACNA2D2	0	-0.401897	-0.27951
CACNG4	0	0.880039	0.592898
CACNG5	0	0	-0.405232
CACYBP	0	0	0.278411
CADM2	0	-1.76547	-2.52227
CADPS2	0	0.757018	0.979804
CALCOCO1	0	-0.546858	-0.532154
CALCOCO2	0	-0.184534	0
CALM1	0	0	0.208488
CALML3-AS1	0	0	-0.599472
CALML5	0	0.66155	0
CALR	0	-0.297802	-0.411974
CALU	0	0.1803	0.363648
CAMK1D	0	0.436601	0
CAMK2D	0	-0.40848	-0.309386
CAMK2N1	0	0.543072	0.787113
CAMP	0	1.35772	1.25683
CAMSAP1	0	0.250282	0.159439
CAMTA1	0	0.402884	0.370754
CAP1	0	0.372726	0.246351
CAP2	0	0	0.392233
CAPN1	0	0	-0.111207
CAPN10	0	0	0.295872
CAPN13	0	0.590041	0.359568
CAPN2	0	0.515171	0.581621
CAPN3	0	0	-0.618413
CAPN8	0	1.07511	1.00747
CAPN9	0	0	-0.426484
CAPRIN1	0	0	-0.124866
CAPZB	0	0.16716	0.203264
CARD10	0	0.384647	0.400493
CARD14	0	-0.505196	-0.778625
CARM1	0	0.149576	0
CARS1	0	0	0.369523
CARS1_1	0	0	0.291276
CASC3	0	0	-0.218176
CASK	0	0.277249	0.302184
CASP10	0	0	2.18637
CASP14	0	0.944856	0.865545
CASP2	0	0.216292	0.22997
CASP7	0	0.513237	0.512633
CASP8	0	0	0.291313
CASP8AP2	0	0	0.288867
CASP8AP2_1	0	0.237295	0.220491
CAST	0	0	0.220447
CASTOR2	0	-0.207966	0
CAT	0	-0.30926	-0.344191
CATSPERB_1	0	0	0.398238
CBFA2T3	0	0.389336	0
CBFB	0	0	0.2338
CBL	0	0	0.195238
CBLN2	0	-0.882746	-1.40924
CBR3	0	0.497222	0.606865
CBX2	0	0.13451	0
CBX6	0	-0.304914	-0.499993
CBX8	0	0	-0.483023
CC2D2A	0	0	-0.890922
CCDC107	0	0	0.871559
CCDC110	0	0	-0.802191
CCDC124	0	0.292099	0.222328
CCDC136	0	0	-0.791012
CCDC146	0	-0.802279	-0.606029
CCDC159	0	0	-0.488948
CCDC160	0	0	1.04384
CCDC162P	0	0	0.478352
CCDC170	0	-0.838234	-0.634738
CCDC177	0	-0.87919	-1.25831
CCDC59	0	0	0.279566
CCDC69	0	-0.646384	0
CCDC78	0	0	-0.735121
CCDC82	0	0	0.51936
CCDC85B	0	0.395178	0
CCDC85C	0	0	-0.31083
CCDC86	0	0.387705	0.386106
CCDC88C	0	0	-0.16881
CCDC92_1	0	0	-0.355484
CCL22	0	2.39471	4.50244
CCN1	1.03992	0	0
CCN4	0	0	1.15091
CCN5	0	0	1.0708
CCNB1	0	0.416097	0
CCNB1IP1	0	0.434172	0.643644
CCND1	0	0.695854	0.612445
CCND3	0	0.310428	0.354814
CCNDBP1	0	0	-0.339556
CCNE1	0.601217	0	0.483209
CCNE2	0	0	0.438987
CCNF	0	0.217935	0
CCNJL	0	0.367898	0.388263
CCNL1	0.338537	0	0
CCNP	0	-0.860861	0
CCNT1	0	0	0.187375
CCNYL1	0	0.743301	0.670506
CCRL2	0	1.66828	0
CCSAP	0	0	0.318787
CCSER1	0	-0.568709	-0.429478
CCT2	0	0	0.220969
CCT3	0	0.118294	0.213965
CCT4	0	0.203128	0.276623
CCT5	0	0.205374	0.289796
CCT6A	0	0.21149	0.315869
CCT7	0	0	0.23004
CCT8	0	0	0.23714
CCZ1B	0	0	0.282997
CD101	0	-0.884193	0
CD109	0	0.875313	1.02837
CD163L1	0	0.870602	1.04165
CD24	0	0	-0.258996
CD276	0	0.282244	0.151231
CD27-AS1	0	-0.620881	0
CD2AP	0	-0.156961	0
CD44	0	0.533931	0
CD46	0	0	0.227698
CD47	0	0.268922	0.522342
CD59	0	0	-0.38217
CD63	0	0.211848	0.292949
CD68	0	0	1.36076
CD7	0	0	1.19659
CD81	0	0.290202	0.219726
CD82	0	0	-0.249241
CD99_1	0	0.191799	0.186444
CDC14B	0	0.292451	0.445438
CDC20	0	0.224432	0
CDC25A	0	0.356124	0.490142
CDC25B	0	0.291286	0
CDC34	0	0.285217	0.283089
CDC37	0	0.145914	0.110356
CDC40	0	-0.297716	0
CDC42BPA	0	0	-0.170321
CDC42EP1	0	0.346347	0
CDC42EP2	0	0.490125	0
CDC45	0	0.215542	0.398048
CDC6	0	0.36346	0.606884
CDCA2	0	0.314153	0
CDCA4	0	0.308693	0.358294
CDCA5	0	0.187934	0.214884
CDCA7	0	0.414423	0
CDCA7L	0	0.311826	0.408182
CDCA8	0	0.264913	0
CDCP1	0	0	0.181834
CDH1	0	0	-0.171503
CDH2	0	-0.615499	-0.394701
CDH5	0	1.43999	2.54645
CDK1	0	0.33954	0.265488
CDK12	0	0	-0.11288
CDK14	0	-0.316431	-0.245359
CDK17	0	0	0.227281
CDK18	0	0	0.55575
CDK19	0	-0.178676	-0.190772
CDK2	0	0	0.283344
CDK5	0	-0.256961	-0.24993
CDK6	0	0.337223	0
CDKL5	0	-0.58375	-0.547521
CDKN1A	0	1.25326	1.14048
CDKN2B	0	0	1.68464
CDKN3	0	0.32039	0
CDR2	0	0.628466	0.847778
CDR2_1	0	0.677992	0.704204
CDR2L	0	0.241522	0
CDS1	0	0.216207	0.230135
CEACAM1	0	0.47134	0.783242
CEACAM5	0	0.979177	0.958061
CEACAM6	0	0.64921	0.426288
CEACAM7	0	0	-0.388829
CEACAM7_1	0	0	-0.31231
CEBPA	0	0	-0.575987
CEBPB	0	0.475073	0.775416
CEBPG	0	0.174342	0.394283
CEBPZOS	0	-0.294695	0
CELF1	0	0	0.161604
CELF4	0	-1.24261	0
CELF6	0	0	-1.39076
CELSR1	0	-0.178928	-0.406325
CEMIP	0	1.88775	3.34745
CEMIP2	0	0	0.21073
CENPBD1P1	0	0	0.234106
CENPE	0	0.374316	0
CENPH	0	0	0.486818
CENPI	0	0.313681	0.524189
CENPJ	0	0	0.447924
CENPK	0	0	0.374259
CENPN	0	0	0.226113
CENPO	0	0.229666	0.253219
CENPU	0	0	0.264653
CENPW	0	0	0.543893
CENPX	0	0	-0.232637
CEP126	0	-1.41817	-1.41752
CEP128	0	0	0.332969
CEP135	0	0	0.435967
CEP162	0	0	0.567987
CEP170	0.261065	0	0.234965
CEP41	0	0.352794	0.311127
CEP55	0	0.426906	0.241285
CEP85	0	0	0.314375
CEP89	0	0.352369	0.324384
CERS4	0	-0.422361	-0.473401
CETN2	0	0	0.32626
CFAP20	0	0	0.336558
CFAP251	0	0	-0.629281
CFAP298	0	0	0.492617
CFAP36	0	0	0.534543
CFAP410	0	0	-0.329765
CFAP61	0	0	-1.06537
CFAP70	0	0	-1.49362
CFHR3	0	0	-1.50247
CFL1	0	0.183429	0.140118
CFLAR	0	0	-0.210996
CGNL1	0	0.279992	0
CHAC1	0	0.720696	1.41011
CHAC2	0	0	0.815275
CHAF1A	0	0	0.304941
CHAF1B	0	0	0.445274
CHCHD2	0	0.150762	0.210255
CHD2	0	0	0.200745
CHD3	0	0	-0.200026
CHD5	0	0	2.28718
CHD7	0	0	0.417665
CHDH	0	-0.262238	-0.354119
CHFR	0	0.334142	0.318304
CHGB	0	1.15889	0.8544
CHKA	0	-0.268385	0
CHMP2A	0	0.179681	0
CHMP2B	0	0	0.286998
CHMP4B	0	0.203158	0.186259
CHMP5	0	0	0.265689
CHMP7	0	0.336079	0.232583
CHP1	0	0	0.286184
CHPF	0	0.226515	0.194204
CHPT1	0	-0.446388	0
CHRM1	0	-0.788196	-1.54041
CHRNA4	0	0	-1.35214
CHRNA5	0	0.479754	0.522029
CHST1	0	0	-0.434714
CHST10	0	0.571965	0
CHST12	0	0.24394	0
CHST15	0	-0.420232	-0.4815
CHST8	0	0	-0.442716
CHTOP	0	0	0.175108
CHURC1	0	0	-0.376727
CIAO2A	0	-0.307378	0
CIAO2B	0	0.367837	0.300518
CIB1	0	0.302921	0.491539
CIB2	0	0	1.19007
CIC	0	0	0.195701
CILK1	0	-0.238914	-0.35236
CIP2A	0	0.303662	0.365341
CISD3	0	0	-0.16626
CIT	0	0.37389	0
CKAP2L	0	0.35476	0
CKAP4	0	0	0.195744
CKAP5	0	0.156763	0
CKLF	0	0.508448	0.464885
CKS1B	0	0	0.409491
CLASP2	0	0	0.17397
CLCA2	0	0.381869	0.481165
CLCN5	0	-0.305373	0
CLCN6	0	0	0.539119
CLCN7	0	-0.330497	-0.39758
CLCNKA	0	-1.67827	-1.40132
CLDN12	0	0.259823	0.679459
CLDN4	0	0.382779	0.316297
CLDN7	0	0.321354	0.4924
CLDN7_1	0	0.25821	0.512981
CLDN8	0	-0.749952	-0.764492
CLDND1	0	0.264631	0.468974
CLEC16A	0	0.20729	0
CLEC7A	0	-0.878386	-0.99648
CLIC1_4	0	0.185273	0.200113
CLIC1_5	0	0	0.229357
CLIC1_6	0	0.227501	0.195513
CLIC3	0	0	-0.29369
CLIP1	0	0.155716	0.226191
CLK1	0	0	0.273867
CLK3	0	0.404869	0.466882
CLMN	0	-0.167718	0
CLN6	0	0.220812	0
CLSPN	0	0.194739	0.389272
CLSTN1	0	0.215681	0
CLSTN2	0	-0.402721	0
CLTA	0	0	0.199084
CLU	0	0.549245	0.564951
CLUL1	0	0	-1.06569
CMAHP	0	0	-0.690118
CMBL	0	-0.345482	-0.345814
CMC2	0	0	0.306415
CMIP	0	0.2799	0.336853
CMPK2	0	1.24017	1.88581
CMSS1	0	0	0.563287
CMTM4	0	0	-0.118014
CMTM6	0	-0.232829	0
CMTR1	0	-0.19601	-0.24347
CNIH1	0	0.168849	0.284767
CNIH3	0	0.903107	0.705069
CNN2	0	0	0.273515
CNN3	0	0.211641	0.22272
CNNM1	0	-0.524251	0
CNNM2	0	-0.411623	0
CNNM3	0	-0.260429	-0.322747
CNOT2	0	-0.230079	0
CNOT4	0	0	-0.256227
CNOT9	0	0	0.182494
CNP	0	0.154156	0.221569
CNPPD1	0	0	-0.202362
CNTN1	0	-0.360792	-0.329705
CNTNAP2	0	-0.498187	-0.551176
CNTNAP2_1	0	-0.454909	-0.525351
COA3	0	0	-0.334455
COA5	0	-0.314527	-0.305206
COA7	0	0	0.230342
COASY	0	-0.336064	0
COCH	0	0	0.361017
COG2	0	0	-0.258185
COG4	0	-0.203402	0
COL11A2_6	0	0	-0.909361
COL12A1	0	-0.710122	-1.08456
COL13A1	0	1.39797	1.35885
COL14A1	0	0	-0.593356
COL16A1	0	0	-0.743213
COL18A1	0	-0.20327	-0.335585
COL28A1	0	-1.4802	-1.16128
COL4A3	0	0	-2.10219
COL5A1	0	0.84131	0.664225
COL5A2	0	1.38234	1.53137
COL6A4P2	0	0	-1.43288
COLCA1	0	-0.893859	-0.776199
COLEC12	0	-1.59803	-2.89204
COLGALT1	0	0.337319	0.359839
COPB1	0	0	0.138271
COPE	0	0.17644	0.163507
COPG2	0	-0.198422	0
COPS3	0	0	0.265585
COPS9	0	0	-0.403926
COPZ1	0	0	0.253979
COQ10B	0.349252	0	0.316244
COQ7	0	-0.2463	0
COQ8B	0	0	-0.445872
CORO1A	0	0.767396	0.93866
CORO1C	0	0.332859	0.283338
COX17	0	0	0.370728
CPAMD8	0	-0.250993	-0.427269
CPD	0	-0.132797	0
CPE	0	0	0.199534
CPEB3	0	-0.748289	-0.748345
CPEB4	0.36631	0.181185	0.305137
CPLX1	0	-0.458118	-0.473123
CPLX2	0	0.955147	0
CPNE2	0	0.326621	0
CPNE3	0	-0.289683	-0.270949
CPS1	0	0	-1.44269
CPT2	0	0	-0.361894
CRABP2	0	0.820936	0.856468
CRACD	0	0.257493	0.256219
CRACDL	0	0	-0.331089
CRACR2A	0	0.574333	0.326621
CRACR2B	0	-0.406903	-0.458269
CRAT	0	0.153061	0
CRB3	0	0.323091	0
CREB3L1	0	0.260646	0.412354
CREB3L4	0	-0.249714	-0.393453
CREB5	0	0.90334	0.590711
CREBBP	0	0	-0.206797
CREBRF	0	-0.526888	0
CRELD1	0	-0.433958	0
CRELD2	0	-0.313647	-0.379905
CREM	0	0	0.290098
CRIM1	0	0.416489	0.841834
CRIP2	0	0.33821	0
CRK	0	0	0.275155
CRKL	0	0.146579	0.355662
CRLF1	0	0	0.385896
CRLF3	0	0	0.398528
CRNDE	0	-0.323231	-0.412129
CRNKL1	0.202024	0	0
CROCC	0	0	-0.39816
CROT	0	-0.44695	-0.521437
CRY1	0	0	0.290276
CRY2	0	-0.436661	-0.416446
CRYBG1	0	-0.336225	-0.48466
CRYL1	0	0	-0.335414
CRYM_1	0	0.262453	0
CSAD	0	-0.460331	0
CSE1L	0	0	0.228772
CSF1	0	0	1.38997
CSF3R	0	0	1.26433
CSGALNACT1	0	1.34413	1.50084
CSGALNACT2	0	0.317458	0.525375
CSK	0	0.160136	0.156246
CSKMT	0	0	1.39008
CSNK1G3	0	0	0.376434
CSNK2A1	0	0	0.175272
CSRNP1	0.729564	0	0
CSRNP2	0	0.152471	0.20959
CSRP2	0	0	0.881905
CST1	0	0	-0.40667
CST3	0	0	0.132075
CST4	0	0	-0.317509
CST8	0	2.46626	1.55555
CSTF2	0	0	0.234622
CTBP1	0	0	-0.236927
CTBP2	0	-0.208336	-0.175908
CTBS	0	0	0.488757
CTDSP2	0	-0.447854	-0.458303
CTDSPL	0	-0.290284	-0.260303
CTIF_1	0	0.20922	0
CTNNA1	0	0	0.128337
CTNND2	0	-1.04629	-1.20046
CTPS1	0	0	0.460595
CTSD	0	0.212221	0.170563
CTSF	0	0	-0.622541
CTSO_1	0	-0.524607	-0.556524
CTTN	0	0.162829	0
CTTN_1	0	0.18482	0.126866
CTTNBP2	0	0	-1.12363
CTTNBP2NL	0	0	0.189853
CTU1	0	0	-0.594917
CTXN1	0	0.247607	0.291867
CUEDC1	0	0.502615	0.495078
CUL4B	0	-0.342079	-0.184656
CUL9	0	-0.190059	-0.247553
CUTALP	0	-0.194314	-0.405463
CX3CL1	0	1.00103	0.607052
CXCL8	5.46333	5.50318	4.52585
CXCR4	0.331343	0.618588	0.743848
CXXC4	0	-1.46342	-1.27071
CYB561	0	0	-0.126983
CYB561D1	0	-0.390188	0
CYB5B	0	0.337036	0.643842
CYB5D2	0	0	-0.620317
CYB5R1	0	-0.393681	-0.531991
CYCS	0	0	0.291842
CYFIP1_2	0	0.164972	0
CYFIP2	0	0	-0.310864
CYHR1	0	0	-0.291221
CYP1A1	-0.761147	1.95027	0
CYP1B1	0	0.764172	0.999337
CYP2J2	0	-0.504296	-0.544385
CYP4B1	0	-0.965773	-1.02743
CYP4F35P	0	0	-1.9241
CYP4X1	0	-1.03319	-1.55345
CYP4Z2P	0	-0.726143	-0.967706
CYSTM1	0	0.608024	0.964146
CYTH1	0	0	0.398105
D2HGDH	0	0	-0.387204
DAAM1	0	0	-0.150559
DAB2IP	0	0.216019	0.259118
DACH1	0	-0.741541	0
DAPK1	0	-0.877997	-0.904698
DAPP1	0	1.61895	1.49827
DARS2	0	0	0.248498
DBNDD1	0	0.277262	0
DBP	0	-0.78784	0
DBT	0	-0.474344	-0.365447
DCAF11	0	-0.407089	-0.279391
DCAF11_1	0	-0.396964	-0.238544
DCAF15	0	0.233247	0.397698
DCAF15_1	0	0.40216	0.418644
DCAF5	0	0	-0.174146
DCAF6	0	-0.216486	-0.244822
DCAF7	0	0	-0.133589
DCAF8	0	-0.290177	-0.247384
DCAKD	0	-0.450573	0
DCBLD1	0	0	0.397654
DCBLD2	0	0	0.18528
DCK	0	0	0.462118
DCP1A	0	0	0.257484
DCTN3	0	0	-0.231896
DCTN4	0	0	-0.158177
DCTN6	0	0.270776	0.299808
DCTPP1	0	0.400718	0.335279
DDA1	0	0.430161	0.536681
DDC	0	-0.736079	-0.631106
DDHD1	0	0	0.212692
DDI2	0	-0.320532	-0.443686
DDIAS	0	0.302002	0.484224
DDIT3	0	0	0.344094
DDR1_5	0	0	0.239673
DDRGK1	0	0.199738	0
DDX18	0	0.16392	0.225155
DDX21	0	0.452018	0.424434
DDX31	0	0.24342	0
DDX3X	0.119813	0	0.140381
DDX46	0	0	0.125163
DDX47	0	0.24058	0.365845
DDX54	0	0.211444	0.233985
DDX58	0	0.64276	0
DDX6	0	-0.169783	-0.13529
DDX60	0	2.30611	3.12027
DEDD2	0	0.266985	0.3088
DEGS1	0	-0.446729	-0.639204
DEGS2	0	-0.294781	-0.43198
DEK	0	0	0.222774
DENND10	0	0	0.390121
DENND10P1	0	0	0.480797
DENND11_1	0	0	-0.154474
DENND1A	0	0.262193	0.192918
DENND3	0	0.57085	0
DENND4A	0	0.250089	0
DENND5A	0	0.244268	0
DENND5B	0	0.353064	0.310237
DEPDC1	0	0	-0.229036
DEPTOR	0	0.798057	0.831688
DGAT2	0	0.797568	0.501048
DGCR2	0	0	-0.207604
DGCR6L	0	-0.342521	0
DGKZ	0	0	-0.187577
DGLUCY	0	-0.272434	-0.646139
DHPS	0	0	0.23289
DHRS1_1	0	0	-0.527967
DHRS12	0	0	-0.710406
DHRS3	0	0	1.43975
DHRS4_1	0	0	-0.296371
DHRS4-AS1	0	-0.327878	-0.464916
DHRS4-AS1_1	0	-0.346602	-0.412212
DHRS4L2	0	-0.415737	-0.320058
DHRS4L2_1	0	0	-0.375809
DHRS7	0	0.277582	0
DHX15	0	0	0.128131
DHX29	0	-0.247974	0
DHX40	0	-0.188282	0
DIAPH1	0	0.276344	0.237279
DIAPH3	0	0	0.363511
DICER1	0	0.135401	0.234943
DIO3	0	0.81163	0
DIP2B	0	0.200181	0
DIP2C	0	0.185809	0
DKC1	0	0.213963	0.268154
DKFZP586I1420	0	-0.378632	0
DKK1	1.08389	0.524492	0.556663
DLAT	0	0.327796	0.44096
DLG2	0	0	-1.19337
DLGAP1-AS1	0	0.912195	0
DLGAP4	0	0.161645	0
DLGAP5	0	0.241641	0
DLK1	0	0.569013	0.578673
DLST	0	0.217766	0
DMPK	0	0.269613	0.208773
DNA2	0	0	0.264277
DNAAF5	0	0.249781	0
DNAI1	0	0	-1.04975
DNAJA1	0	0.163035	0.295284
DNAJA3	0	0.19707	0
DNAJB1	0.260657	0	0.262902
DNAJB11	0	0.198426	0.341425
DNAJB2	0	0	-0.290391
DNAJB6	0	0	0.256831
DNAJB9	0	0	0.432038
DNAJC10	0	0	0.411323
DNAJC15	0	0	-0.190163
DNAJC19	0	-0.291975	0
DNAJC22	0	0	-0.260595
DNAJC30	0	0	-0.354356
DNASE1L1	0	0	-0.333522
DNM1L	0	0	0.16553
DNM2	0	0.208829	0
DNM3	0	0	-0.912768
DNMT1	0	0	0.199149
DNPEP	0	0	-0.179296
DOCK11	0	0.421973	0
DOCK5	0	1.00273	1.35976
DOCK9	0	0	0.196298
DOK3	0	-0.463242	0
DOK4	0	0.624864	0.528399
DOK7	0	1.01331	1.00802
DONSON	0	0.288484	0.382576
DOP1B	0	0	-0.180086
DPH1	0	0	-0.475032
DPH5	0	0	-0.308896
DPP7	0	0	-0.194349
DPP9	0	0.186221	0.18296
DPY19L1	0	-0.336256	0
DPY19L3	0	-0.313424	-0.335759
DPYD	0	0	1.70713
DPYSL2	0	0.525054	0.654728
DPYSL3	0	0	-0.253827
DPYSL5	0	0.156178	0
DRAIC	0	-0.490352	0
DRAM1	0	-0.540292	0
DRAP1	0	0	0.160944
DRP2	0	0.769401	0
DSCAM-AS1	0	-0.596397	-0.769407
DSCC1	0	0.577146	0.593132
DSEL_1	0	-0.619606	0
DSG2	0	0.516032	0.368393
DSP	0	0	-0.275374
DSTN	0	0	0.175289
DTD1	0	0.356637	0.36369
DTL	0	0.292108	0.361135
DTNA	0	0.643802	0.322616
DTX3	0	0	-0.252792
DTX3L	0	0.734826	0.801145
DTX4	0	1.24843	1.56981
DUSP1	1.05108	0	-0.381777
DUSP10	0.872442	0.338655	0
DUSP14	0	-0.225664	-0.281914
DUSP16	0	0	-0.358136
DUSP16_1	0.221907	0	-0.280523
DUSP3	0	0.207772	0
DUSP4	0.299309	0.477933	0.476067
DUSP5	0.381178	0.604741	0.794842
DUSP6	0.969142	2.44937	3.14396
DUSP8	0.538328	0.68976	0
DUSP8_1	0.580973	0.664013	0
DUXAP8	0	0	-0.384105
DVL1	0	0.250546	0.306763
DXO_1	0	-1.46572	0
DYNC1I2	0	0.174037	0
DYNC2I2	0	0.239496	0.319529
DYNLL1	0	0	0.184216
DYNLRB1	0	0.127689	0.117193
DYSF	0	1.41732	1.66279
E2F3	0	0.205831	0.268514
E2F7	0	0.412744	0.467944
E2F8	0	0	0.372355
EAF1	0	0.207915	0
EAF2	0	-0.755945	0
EBP	0	0	0.412437
ECI1	0	0	0.251305
ECI2	0	-0.658228	-0.720094
ECM1	0	0.552271	1.31736
ECT2	0	0.282162	0.25505
EDEM1	0	0.200371	0.62569
EDN1	1.70308	0	0
EEF1A1	0	0.147175	0
EEF1A2	0	0.39467	0
EEF1B2_1	0	0	0.316865
EEF1D_1	0	0.100872	0
EEF1E1	0	0	0.597427
EEF2	0	0.14069	0
EEF2K_1	0	0	-0.407267
EFCC1	0	0	-0.534153
EFNA1	0	-0.561633	-0.773382
EFNA3	0	0	-0.52046
EFNA4	0	0	-0.228771
EFR3B	0	0	0.222534
EGLN3	0	0.786473	0.588166
EGR1	3.77031	0	0.700213
EGR2	6.87856	0	0
EGR3	5.06075	0	0
EGR4	2.76807	0	5.52235
EHBP1L1	0	0	0.209284
EHD1	0	0.187544	0
EHF	0	-0.234717	-0.383507
EHMT1	0	0	-0.145151
EID1	0	0	0.21674
EIF1	0.190912	0.228719	0.335222
EIF1AD	0	0	0.443965
EIF2A	0	0	0.172469
EIF2AK1	0	-0.180624	-0.101384
EIF2AK3	0	0	0.277352
EIF2AK4	0	-0.226683	0
EIF2B1	0	-0.263441	-0.214404
EIF2B2	0	0	0.288385
EIF2S1	0	0.177077	0.204374
EIF2S2	0	0	0.246394
EIF2S3	0	0	0.13197
EIF2S3B	0	0	0.153719
EIF3A	0	0.143948	0.199618
EIF3B	0	0.12076	0
EIF3C	0	0.156254	0.12636
EIF3D	0	0.259533	0.304951
EIF3H	0	0	0.168852
EIF3I	0	0.155913	0
EIF3M	0	0.181573	0.203802
EIF4E	0	0	0.272758
EIF4EBP1	0	0.410364	0.723795
EIF4G3	0	0	0.22325
EIF4H	0	0	0.228572
EIF5	0	0.157837	0.135131
EIF5A	0	0.187362	0
EIF5A_1	0	0.192508	0
EIF5B	0	0	0.185822
EIF6	0	0.245202	0.299988
ELAPOR1	0	-0.452298	-0.699108
ELAVL1	0	0.150631	0.277156
ELAVL2	0	0	0.629437
ELF3	0.460679	0.421649	0.439872
ELF4	0	0.456526	0
ELF5	0	0	-0.718021
ELFN2	0	-0.464598	0
ELK3	0	0.830392	1.03621
ELK4	0	0	0.211757
ELL2	0	0	0.668721
ELL3	0	0	-0.450901
ELMO1	0	0	-0.443705
ELMOD3	0	-0.276971	0
ELOVL5	0	0	0.273145
EMC2	0	-0.234409	0
EME1	0	0	0.213398
EME2	0	0	-0.62262
EMG1	0	0.242975	0
EML2	0	0	0.317908
EMP1	0	0.795052	1.5721
EMP2	0	0	-0.156989
EMSY	0	0	0.147856
ENAH	0	0	0.166775
ENC1	0	-0.25131	0
ENDOU	0	1.15454	0
ENG	0	0	1.30702
ENO1	0	0.862838	0.796684
ENO2	0	0.928503	1.17334
ENOPH1	0	0	0.182084
ENPP1	0	0.196716	0.175056
ENPP4	0	0	0.29026
ENPP5	0	-0.691469	0
ENSA	0	0	0.139337
ENTPD1	0	0	-0.237923
ENTPD2	0	0.393606	0.329929
ENTPD4	0	0	0.234761
ENTPD8	0	0	-1.1717
ENTR1	0	0	0.285301
ENY2	0	-0.241146	0
EOLA1	0	0.35554	0.381341
EOLA2	0	0.329635	0.469778
EPB41	0	-0.253668	-0.198612
EPB41L1	0	0	-0.477767
EPB41L2	0	0	0.447514
EPC1	0	0	-0.327722
EPCAM	0	0	0.218995
EPDR1	0	0.264642	0
EPG5	0	0	0.393889
EPHA1	0	0.290531	0.541893
EPHA1_1	0	0	0.500301
EPHA2	0	1.92834	2.61005
EPHA7	0	-1.61531	-1.63955
EPHB3	0	0.246627	0
EPHB4	0	0.531388	0.404322
EPHB6	0	0	-0.30798
EPHX1	0	0	-0.232555
EPM2AIP1	0	0	-0.38515
EPN2	0	0.259615	0
EPN3	0	-0.210361	-0.403011
EPOP	0	0.459454	0.582013
EPOP_1	0	0.475323	0.644768
EPRS1	0	0	0.214253
ERAP2	0	1.3517	1.2113
ERBB4	0	-1.52307	-1.30338
ERC1	0	0	-0.162558
ERCC6	0	0	-0.275212
ERF	0	0.29371	0
ERG28	0	0	0.481655
ERGIC1	0	-0.137176	-0.249085
ERI1	0	0	0.355247
ERICD	0	0.42928	0
ERICH2	0	-0.725935	0
ERLEC1	0	0	0.202539
ERMAP	0	0	-0.435436
ERMP1	0	0.235605	0.233995
ERN1	0	0.38926	0.624013
ERO1A	0	0	0.83937
ERO1B	0	-0.586314	-0.278004
ERP27	0	1.03456	1.73067
ERRFI1	0.753215	1.14839	1.80492
ERV3-1	0	0	-0.585048
ESCO1	0	0.207177	0.443912
ESCO2	0	0	0.346772
ESPN	0	0	-0.628891
ESR1	0	-1.24066	-1.27075
ESRP1	0	0	0.133578
ESRP2	0	0	-0.225822
ESRRA	0	0.218812	0
ESRRG	0	-0.866988	-0.794969
ETFB	0	0.278656	0.572953
ETHE1	0	0.294463	0.425864
ETS2	0.682428	0.726584	1.10044
ETV1	0	1.90753	2.55218
ETV4	0	1.43258	2.38437
ETV5	0	0.831691	1.62406
EVC	0	-0.28552	-0.631833
EVL	0	-0.447688	-0.335341
EXD2	0	-0.318468	-0.240648
EXO1	0	0	0.324302
EXOC3	0	0	-0.264283
EXOC3L4	0	0	-0.709299
EXOSC2	0	0.212168	0.324318
EXOSC8	0	0	0.597721
EXOSC9	0	0	0.382412
EXT1	0	0.278999	0.393604
EXTL3	0	0.256668	0.278649
EYA2	0	0	-1.90291
EZH2	0	0	0.305645
EZR	0	0.556624	0.704113
F11R	0	0.111686	0.139046
F2RL1	0	0.960859	1.02405
F3	0	0	2.14829
F5	0	1.24322	1.94752
F7	0	-0.543946	-0.53207
F8	0	0	-0.728149
FA2H	0	0.31992	0.331473
FAAH2	0	0	-0.281896
FAAHP1	0	-2.08439	0
FADS1	0	0.557526	0.477234
FAIM2	0	1.41358	1.76619
FAM102A	0	0.319537	0.184172
FAM102B	0	0.40044	0.254943
FAM107B	0	0.661424	0.625411
FAM110B	0	0	-0.598263
FAM110C	0	0.355459	0.730869
FAM111A	0	-0.272138	0
FAM111B	0	0.28135	0.465943
FAM114A1	0	0	0.285008
FAM120A	0	0	-0.156128
FAM120B_1	0	0	-0.320842
FAM120C	0	-0.27616	-0.497152
FAM126A	0	0	0.361585
FAM131B	0	2.57116	3.61576
FAM13A	0	0	0.250273
FAM13B	0	0	-0.390152
FAM13C	0	0	-0.922498
FAM167A_1	0	1.4917	0
FAM168A	0	-0.171413	-0.232494
FAM171B	0	-0.947082	-0.807128
FAM174B	0	0.23581	0.499211
FAM177B	0	1.00518	1.11864
FAM178B	0	1.01099	0.726336
FAM189A1_2	0	0.668945	0
FAM200B	0	0	-0.368681
FAM207A	0	0.518531	0
FAM20B	0	0	0.170176
FAM20C	0	0.73246	1.19555
FAM20C_1	0	0.780972	0
FAM20C_2	0	0	1.20709
FAM210A	0	0	0.454019
FAM210B	0	-0.256137	-0.383379
FAM214A	0	0.314197	0.415059
FAM214B	0	0.466894	0.480587
FAM217B	-0.313834	-0.251202	0
FAM219A	0	0.271914	0.29403
FAM222A-AS1	0	0	1.9699
FAM222B	0	0.162597	0
FAM230D	0	0	-0.942339
FAM230G	0	0	-1.13368
FAM234B	0	-0.878065	-0.376086
FAM241A	0	-0.371669	0
FAM3B	0	-0.230856	-0.256863
FAM3D	0	2.03514	0
FAM53B	0	-0.30661	-0.50239
FAM53C	0.283928	0	-0.171885
FAM72B	0	0.505312	0
FAM81A	0	0	1.00654
FAM83A	0	0.503105	0.309985
FAM83B	0	-0.587939	0
FAM83G	0	0.271077	0.361309
FAM83H	0	0.21668	0
FAM83H_1	0	0.231643	0
FAM91A1	0	0	0.261182
FANCA	0	0	0.309279
FANCB	0	0	0.465321
FANCG	0	0	0.33904
FANCI	0	0	0.362565
FAR1	0	0	0.168959
FARP1	0	0	0.132243
FARSB	0	0.363396	0.269087
FASN	0	0.345302	0.372549
FAT1	0	0.364416	0
FAT4	0	-2.30652	-2.17794
FAU	0	0	0.216753
FAXC	0	0.287999	0.214724
FBL	0	0	0.224562
FBL_1	0	0	0.271688
FBLIM1	0	0.301357	0.207412
FBLN5	0	0.674545	0.567632
FBP1	0	-0.468516	-0.63162
FBXL16	0	0	-0.930813
FBXL18	0	0	-0.250619
FBXL20	0	0	-0.128533
FBXO15	0	-0.752895	0
FBXO25	0	-0.362102	-0.50152
FBXO28	0	-0.226126	0
FBXO32	0	-0.492552	-0.487243
FBXO38	0	1.66178	0
FBXO41	0	-0.364945	-0.268751
FBXO44	0	0	-0.317394
FBXO45	0	0	0.308954
FBXW2	0	-0.145002	0
FBXW4	0	0	-0.294378
FBXW7	0	-0.263264	-0.454215
FCGBP	0	0	-1.12411
FCGRT	0	-0.285936	-0.469492
FDFT1	0	0.574205	0.549297
FDFT1_1	0	0.558156	0.553917
FDPS	0	0.743206	0.740465
FEM1C	0	0	0.195694
FEN1	0	0	0.343895
FER1L4	0	0.799426	0.563035
FERMT2	0	0.313709	0.51202
FFAR4	0	0	1.92388
FGD3	0	0	-1.91743
FGD5	0	1.05286	0.898266
FGF13	0	0	-0.603994
FHDC1	0	0.361416	0.342595
FHIP1A	0	-0.252046	-0.287107
FHL2	0.296277	0.99919	1.01275
FHOD1	0	0.269601	0.303862
FHOD3	0	-1.15523	-1.84905
FIBCD1	0	1.03626	1.34446
FIG4	0	0	-0.253105
FIGN	0	-0.397148	-0.504088
FIGNL1	0	0	0.225082
FILIP1L	0	0.586751	0
FIP1L1	0	0.223867	0
FITM2	0	0.31467	0
FKBP14	0	0	0.409649
FKBP4	0	0.150114	0.266994
FLCN	0	-0.282908	0
FLJ20021	0	0	-0.83251
FLJ42627	0	0.306241	0
FLNA	0	0.526121	0.238954
FLVCR1	0	0	0.86638
FLVCR1-DT	0	1.10966	0
FMNL2	0	0.582404	0.636002
FMO1	0	0	-1.27685
FMO4	0	0	-0.909999
FN3K	0	-0.221514	-0.289569
FNBP1	0	-0.192598	-0.193007
FNDC11	0	0	-1.41597
FNDC3B	0	0.298149	0.442086
FNIP1	0	-0.34859	-0.298863
FOLH1	0	0	-0.802744
FOS	2.81563	1.88137	2.66892
FOSB	2.61448	0	0
FOSL1	1.72806	2.25246	2.99842
FOXA1	0	-0.118215	-0.305593
FOXC1	0	0	1.30552
FOXN3	0	-0.687719	-0.37311
FOXO3B	0	0	-0.40464
FOXO4	0	-0.291687	-0.373825
FOXP4	0	0.414911	0
FOXRED2	0	-0.267609	-0.245664
FRAT2	0	-0.386211	-0.425409
FREM2	0	-0.88337	-0.620419
FRK	0	0	0.277798
FRMD3	0	0	1.81671
FRMD4A	0	-0.360444	-0.30467
FRMD4B	0	0	0.375657
FRMD6	0	0.569646	0.490844
FRMD8	0	0.266681	0.4504
FRMPD3	0	0.309831	0
FSCN1	0	0.850212	0.432299
FSTL5	0	-2.28408	-2.5688
FTCDNL1	0	0	-0.886122
FTL	0	-0.309611	-0.388002
FUBP1	0	0.205407	0.212556
FUT3	0	1.60111	1.77175
FUT6	0	1.64068	1.59675
FUT8	0	0.468372	0.271167
FUT9	0	-0.904366	-1.26966
FXR1	0	0	0.222487
FXR2	0	0.263716	0
FYCO1	0	0	-0.184885
FZD2	0	0	-0.457276
FZD4	0	0	0.211563
FZD5	0	0	0.516817
FZD8	0	1.07779	1.62534
G6PD	0	0.375562	0.438904
GAA	0	0	-0.353571
GABRG3	0	-0.540416	-0.486611
GADD45A	-0.486278	-0.612388	-0.576334
GADD45B	0	0.596958	0.638991
GAL	0	1.00587	1.97372
GALE	0	0.479918	0.317686
GALK1	0	0.405758	0.327242
GALK2	0	-0.36554	0
GALNT10	0	0.650312	0.414947
GALNT11	0	0	-0.252064
GALNT14	0	0.651752	0.747997
GALNT18	0	0.388679	0
GALNT2	0	-0.35664	-0.368575
GALNT3	0	0	0.309731
GALNT6	0	0.515062	0.504347
GAN	0	0.258342	0
GANAB	0	0	0.128587
GAPVD1	0	0	0.111493
GAREM1	0	0.245007	0.223407
GARS1	0	0.226341	0.515904
GART	0	0.300939	0.328429
GART_1	0	0	0.28472
GAS2L3	0	0.450376	0
GAS7	0	0.462952	0.752877
GASK1B	0	-1.06716	-1.05883
GASK1B-AS1	0	-0.969226	-0.895405
GATA2-AS1	0	-0.362792	-0.533209
GATA4	0	0.298824	0
GATA6	0.444328	0	-0.401845
GATAD2A	0	0.283011	0.158201
GATD3A	0	0	-0.339102
GATD3B	0	-0.295338	-0.362184
GBE1	0	0	0.726355
GBF1	0	-0.168931	0
GBP2	0	0.86676	1.32281
GBP3	0	1.28881	1.72288
GBX2	0	0	0.847262
GCAT	0	0	0.26241
GCDH	0	0	-0.391365
GCH1	0	0.407353	0.744805
GCLC	0	-0.30004	-0.312906
GCNT2	0	-0.590454	-0.457729
GDAP1	0	0	0.337908
GDF15	0	3.57298	3.11826
GDI1	0	0.306794	0.415405
GDI2	0	0	0.138797
GDPD1	0	0.455828	0.597706
GDPD5	0	0.829329	0.59184
GEM	0	0	2.12725
GET4	0	-0.263733	-0.203984
GFM1	0	0.173658	0
GFOD2	0	0.344847	0.318292
GFPT1	0	0	0.137797
GFUS_1	0	0.162641	0.186278
GGH	0	0	0.432603
GGPS1	0	0	0.188573
GGT1	0	-0.389131	-0.488946
GGT6	0	0	-0.590866
GGTLC2	0	-0.528642	-0.501571
GHDC	0	0	-0.423596
GHR	0	-0.356738	-0.542207
GIGYF1	0	-0.267387	0
GIGYF2	0	-0.149782	0
GINM1	0	0	0.253537
GINS1	0	0	0.295674
GINS3	0	0	0.379851
GINS4	0	0	0.284964
GIPC1	0	0.31147	0.258781
GIPR	0	0	1.66715
GJC1	0	0	0.411829
GLA	0	0	0.432826
GLCCI1	0	0	-0.372767
GLCE	0	-0.431942	-0.433117
GLI4	0	0	-0.491856
GLIS2	0	0.899749	0
GLMP	0	0	-0.334904
GLRX	0	0	0.726576
GLRX3	0	0.304575	0.306768
GLS	0	0	0.226692
GLUL	0	0.453975	0.696115
GM2A	0	0	-0.316034
GMDS	0	0	0.255995
GMPR	0	1.75315	1.49789
GNA12	0	0.246939	0.280505
GNAI3	0	0	0.155914
GNB1	0	0.204965	0.197173
GNB2	0	0.197782	0.153845
GNB4	0	0	0.373899
GNE	0	0.362967	0.641498
GNG12	0	0	0.23765
GNG13	0	0	-1.41018
GNG5	0	0	0.155694
GNL2	0	0	0.184362
GNL3L	0	0.247917	0
GNPAT	0	-0.295391	0
GNPDA1	0	-0.386151	-0.333396
GNPTAB	0	-0.318365	-0.390953
GNPTG	0	0	-0.295674
GOLGA2	0	0	0.146742
GOLGA2P11	0	0	1.5152
GOLGA2P7	0	0	0.381929
GOLGA4	0	-0.145659	0
GOLGA7B	0	0.958645	0.735701
GOLGB1	0	-0.154371	-0.138993
GOLM1	0	0	0.82658
GOLT1A	0	0.723102	0
GOLT1B	0	0	0.427621
GORASP2	0	0	0.286751
GP2	0	-0.642292	-1.14703
GPALPP1	0	-0.270507	0
GPATCH4	0	0.234428	0
GPATCH8	0	0	0.23676
GPC2	0	0	0.300657
GPC4	0	0.474013	0.805408
GPC6	0	0	-0.427833
GPCPD1	0	1.14301	1.16133
GPD1L	0	-0.296758	-0.316376
GPD2	0	0.354842	0.487979
GPER1	0	-1.51382	-1.4949
GPN3	0	0	0.268103
GPNMB	0	-0.625325	-1.21928
GPR107	0	-0.161016	0
GPR141	0	0.454099	-0.443599
GPR143	0	0	-0.51498
GPR146	0	-0.885464	-0.85731
GPR153	0	0.269269	0
GPR157	0	0.293476	0.375215
GPR161	0	0.28581	0.383144
GPR176	0	-0.566791	-0.687067
GPR26	0	0	-0.51982
GPR3	0	2.01871	2.31138
GPR37L1	0	0	1.41041
GPR39	0	0	-0.525368
GPRC5A	0	2.41493	3.02574
GPRC5C	0	0.378291	0
GPRIN1	0	0.307523	0
GPSM1	0	0.515978	0
GPT	0	0	-0.681886
GPT2	0	0	0.512851
GPX2	0	-0.866364	-0.88174
GRAMD1A	0	0	-0.230735
GRAMD2A	0	1.02949	1.31095
GRAMD2B	0	-0.240328	-0.330642
GRAMD4	0	0.297905	0
GRB10	0	-0.624679	-0.268362
GRB7	0	0.486256	0.385142
GREB1	0	-0.619749	-0.58146
GREB1L	0	0.782488	0
GRHL2-DT	0	-0.613132	0
GRIK2	0	-1.07422	-1.65739
GRIK3	0	0.23927	0
GRIN1	0	0	-0.710136
GRIN3A	0	-1.32421	-1.68187
GRK2	0	0.20071	0.236588
GRK6	0	0.247423	0
GRN	0	-0.172747	-0.401767
GRPEL2	0	0	0.395018
GRWD1	0	0.233823	0
GS1-124K5.11	0	0.321622	0.287856
GSAP	0	0	-0.592014
GSDMA	0	3.5145	3.00398
GSE1	0	0.182669	0
GSK3A	0	0	0.164124
GSN	0	0.354691	0.169686
GSS	0	0.150025	0.15645
GSTA4	0	-0.473388	-0.654777
GSTCD	0	0	0.337762
GSTM3	0	-0.267875	-0.397813
GSTM4	0	-0.457132	-0.512323
GSTT1	0	-0.295246	-0.405965
GSTZ1	0	0	-0.298491
GTF2A1	0	0	0.218885
GTF2E2	0	0.218931	0.390308
GTF2F2	0	0	0.298082
GTF2I	0	-0.125359	-0.152324
GTF2IP1	0	-0.157762	-0.111083
GTF2IP4	0	-0.13237	-0.144623
GTF2IP7	0	0.372536	0.417441
GTF2IRD1	0	0	-0.156403
GTF2IRD2	0	0	-0.513041
GTF2IRD2B	0	-0.317338	-0.469166
GTF3C1	0	0	-0.218261
GTF3C6	0	0.201625	0.301707
GTPBP1	0	0.2646	0.383624
GTPBP2	0	0.367332	0.576899
GTPBP4	0	0.275193	0.27662
GTSE1	-0.291432	0.257833	0
GUCD1	0	-0.252606	0
GUCY1A2	0	0.518255	0.497379
GULP1	0	0	0.301443
GUSB	0	-0.177376	0
GVQW3	0	-0.363079	-0.636325
H1-0	0	0	0.236508
H19	0	1.17611	1.38528
H19_1	0	1.20727	1.30778
H2AC18	0	0	-0.973548
H2AC19	0	0	-0.654176
H2AC6	0	0	-0.978549
H2AX	0	0.27651	0
H2AZ1	0	0	0.230677
H2BC12	0	-0.289025	-0.469806
H2BC15	0	-1.25041	0
H2BC21	0	0	-0.519197
H2BC5	0	-0.524165	-0.890937
H3-3B	0	0.294221	0.342188
H4C14	0	0	-0.831859
H4C15	0	0	-0.99772
H4C8	0	0	-0.693846
H6PD	0	0	-0.274611
HABP4	0	0.523347	0.757135
HADH	0	-0.28654	0
HADHB	0	0	-0.152638
HAGH	0	0	0.243345
HAGHL	0	0	-0.626577
HAP1	0	1.23449	0
HAR1A	0	0	-0.744167
HAR1B	0	-0.650038	-1.16582
HAS3	0	0	1.73084
HASPIN	0	0.356188	0
HAT1	0	0	0.297078
HAUS1	0	0	0.304654
HAUS2	0	0	0.424021
HAUS3	0	0	0.309935
HAUS6	0	0	0.287022
HAUS8	0	0.315344	0.373075
HBEGF	2.09247	3.0756	2.46587
HBP1	0	-0.305368	0
HBS1L	0	0.229469	0.195281
HCAR1	0	-0.321171	-0.327427
HCN1	0	-1.46734	-2.14108
HCN2	0	0	0.854235
HCN3_1	0	0	0.342198
HDAC1	0	0.174623	0.24956
HDAC11	0	0.250226	0.329588
HDAC2	0	0.148242	0.196816
HDAC4	0	0.786609	0.764682
HDAC5	0	-0.756288	-0.801839
HDGFL2	0	0	0.208099
HECTD1	0	0	-0.115137
HECTD4	0	0	-0.250369
HEIH	0	0	-0.400584
HELLS	0	0	0.3398
HELZ2	0	0.64124	0.35911
HEMK1	0	0	-0.601964
HEPACAM2	0	0	-3.4814
HERC2P2	0	-0.259741	0
HERC6	0	1.83405	1.66193
HERPUD2-AS1	0	0	-0.455808
HES1	0.414691	0	0
HES6	0	0.417387	0.504872
HEXA	0	0	-0.206892
HEXD	0	-0.497091	-0.433185
HEXIM1	0	0	0.180691
HEY1	0	0	1.06015
HEY2	0	-1.43179	0
HGD	0	0	-0.734406
HGFAC	0	0.610378	0
HGSNAT	0	0	-0.275828
HHIPL2	0	0.485583	0.725348
HIC1	0	0	1.30204
HID1	0	0	-0.21065
HIGD1A	0	0.215242	0.241666
HILPDA	0	0	0.17197
HINT3	0	-0.302094	0
HIVEP2	0	0.29026	0.377434
HJURP	0	0.296697	0
HK1	0	0.189732	0.19886
HLA-B	0	0.863983	2.3834
HLA-B_1	0	1.16411	2.48798
HLA-B_2	0	0	2.12837
HLA-B_5	0	0	2.08087
HLA-C	0	0.23695	0.442557
HLA-C_1	0	0.229203	0.387035
HLA-C_3	0	0	0.324939
HLA-DQB1	0	0	-0.663735
HLA-DQB1_4	0	0	-1.11181
HLA-E	0	1.13469	1.19491
HLA-E_1	0	1.05395	0.956053
HLA-E_2	0	0.881476	0.950607
HLA-E_3	0	0.760764	1.19506
HLA-E_4	0	0.978795	1.10234
HLA-E_5	0	0.954341	1.37439
HLA-E_6	0	0.946596	0.965789
HM13	0	0	-0.146023
HMBS	0	0.375708	0
HMCN2	0	-1.7406	0
HMGA1	0	0	0.234322
HMGB1	0	0	0.299876
HMGB3	0	0.261422	0.261752
HMGCL	0	-0.510199	-0.40684
HMGCR	0	0.448087	0.463961
HMGCS1	0	0.794367	0
HMGCS2	0	-0.29779	-0.970924
HMGN1	0	-0.134806	0
HMGN3	0	-0.455885	-0.39143
HMGN5	0	-0.54533	0
HMMR	0	0.351188	0.315895
HNMT	0	-0.349322	-0.298823
HNRNPA1	0	0	0.222023
HNRNPA1L2	0	0.287008	0.380222
HNRNPA1P10	0	0	0.240566
HNRNPA2B1	0	0	0.122536
HNRNPA3	0	0	0.221202
HNRNPAB	0	0	0.213981
HNRNPD	0	0	0.227667
HNRNPF	0	0.136117	0.146073
HNRNPH1	0	0.101176	0
HNRNPH3	0	0.221091	0
HNRNPL	0	0	0.206658
HNRNPL_1	0	0	0.283124
HOMER3	0	0.524458	0.344778
HOMEZ	0	0	-0.202261
HOPX	0	0	-0.460056
HOTAIR	0	-0.341277	-0.42814
HOXB13	0	-0.828277	-0.933911
HOXB7	0	-0.177947	-0.270777
HOXC4	0	-0.649388	-0.732519
HPCAL1	0	0.44776	0
HPS1	0	-0.247146	-0.470868
HPS3	0	0	0.200611
HR	0	0.432619	0
HS1BP3	0	0	-0.327195
HS3ST3B1	0	-1.2458	-0.861416
HS3ST6	0	0	-0.652678
HS3ST6_1	0	0	-0.99371
HS6ST2	0	0	0.354937
HS6ST3	0	-0.456069	-0.513446
HSBP1	0	0	0.156745
HSD17B12	0	0.32582	0.823115
HSD17B7	0	0.537498	0.656152
HSD17B7P2	0	0.571873	0.826937
HSD17B7P2_1	0	0	0.967691
HSDL2	0	-0.381091	0
HSF4	0	-0.443975	0
HSH2D	0	1.07892	0
HSP90AA1	0	0	0.365435
HSP90AB1	0	0	0.208463
HSPA13	0	0	0.45215
HSPA1A_1	0	0	0.354813
HSPA1A_2	0	0	0.342738
HSPA1B	0	0	0.372364
HSPA5	0	-0.183467	0
HSPA8	0	0.200608	0.354409
HSPA9	0	0	0.149891
HSPB1	0	0	-0.195224
HSPD1	0	0	0.262679
HSPH1	0	0	0.414801
HTT	0	0	-0.17312
HYAL2	0	0.332627	0.232558
HYOU1	0	0	0.139673
IARS1	0	0	0.316382
IBA57	0	-0.30742	-0.303761
IBTK	0	0	0.317128
IBTK_1	0	0	0.40992
ICA1	0	-0.146835	0
ICAM1	0	2.27682	2.65061
ICMT	0	0	0.231733
ICOSLG	0	0.441149	0.460664
ID1	0.758925	1.67388	1.97254
ID3	0	0	2.99518
ID3_1	0	1.42758	1.86958
IDH1	0	-0.243657	0
IDH3A	0	0.386776	0.414083
IDH3B	0	0	-0.198478
IDI1	0	0	0.617356
IDI2-AS1	0	0	0.917766
IDS	0	0.626127	0.390614
IDUA	0	-0.429715	0
IER2	1.01077	0.491633	0.560096
IER3	1.22909	1.65155	2.0312
IER3_1	1.00841	1.53508	1.8349
IER3_2	0.901951	1.55093	1.79004
IER3_3	0.918336	1.54739	1.85793
IER3_4	0.983434	1.5098	1.9545
IER3_5	0.850386	1.53988	2.04113
IER5	0	0.888772	0.905771
IER5L	0	0.732247	0.478747
IFI30	0	-0.283872	-0.446426
IFI35	0	0	1.10686
IFI44	0	5.26865	5.16746
IFI6	0	1.29644	1.81453
IFIH1	0	0.956951	0.984785
IFIT2	0	3.28171	4.80849
IFIT5	0	1.87034	0
IFITM1	0	4.54974	8.30944
IFITM2	0	0	1.36486
IFITM3	0	0	5.05493
IFNAR2	0	0.272379	0.267724
IFNGR1	0	0.407597	0.362821
IFNGR2_1	0	0.324567	0
IFRD1	0	0.429844	0.609472
IFT122	0	0	-0.213083
IFT140	0	-0.435553	-0.411669
IFT172	0	0	-0.355994
IGF2	0	0.536365	0.483502
IGFALS	0	0	-1.81106
IGFBP3	0	-1.53793	0
IGFBP4	0	0.374896	0.511064
IGFBP5	0	-0.884834	-1.06178
IGIP	0	-0.587783	0
IGSF21	0	-1.7714	-2.78879
IGSF3	0	-0.163099	0
IGSF8	0	0.286732	0.389702
IGSF9	0	0	-0.248082
IKBKG	0	0	0.296691
IL11RA	0	-0.7704	0
IL13RA1	0	0.215099	0.230516
IL17RC	0	-0.408693	-0.483381
IL17RE	0	-0.454806	-0.285202
IL17REL	0	-0.963353	-1.70265
IL1R1	0	-0.51645	-0.742219
IL1RAP	0	0	0.823958
IL1RAPL2	0	0.555305	0
IL4R	0	0.566678	0.357807
IL6R	0	0	-0.573728
IL6ST	0	-0.450264	-0.281854
ILF2	0	0.149418	0.157771
ILF3	0	0	0.0962057
ILRUN	0	-0.170498	0
IMPA2	0	0.230317	0
IMPDH1	0	0	0.202861
IMPDH2	0	0.155492	0
INF2	0	0.204625	0.186025
ING1	0	0.234239	0.33965
ING4	0	-0.404122	-0.471828
INKA2	0	0	-0.506513
INPP5A	0	0.450188	0
INPP5F	0	0	0.309727
INPP5J	0	0	-0.371618
INPP5K	0	0	-0.270766
INPPL1	0	0	-0.169269
INSIG1	0	0	0.678367
INSIG2	0	0	0.283865
INSM1	0	1.13921	0.938112
INSR	0	0	0.289417
INTS3	0	-0.169899	-0.171786
INTS3_1	0	0	-0.275836
IP6K2	0	-0.247469	0
IPO4	0	0	0.3694
IPO4_1	0	0.294781	0.39467
IPO5	0	0	0.189038
IPO7	0	0	0.168357
IPO9	0	0	0.149634
IQANK1	0	0	-0.205636
IQANK1_1	0	0	-0.216313
IQCD	0	1.50507	1.35855
IQCH-AS1	0	-0.316879	-0.398619
IQCN	0	0	-0.887232
IQGAP1	0	0.240084	0.268517
IQGAP3	0	0.300194	0
IQSEC1	0	0.131728	0
IRF2BP2	0	0.281498	0.300456
IRF7	0	0.851277	0.952238
IRF7_1	0	1.03632	0.825844
IRF8	0	0	-1.18919
IRF9_1	0.52079	1.81127	1.39362
IRS1	0	1.01885	1.0049
IRS2	0.996929	1.7076	1.36924
IRX1	0	-1.62201	0
IRX2	0	-0.178382	-0.434004
IRX3	0	-0.621826	-0.564897
IRX4	0	0	-0.202875
IRX5	0	-0.197975	-0.358107
ISG15	0	2.01062	1.55116
ISG20	0	0.974164	1.13468
ISOC1	0	-0.261112	0
ISX	0	1.8459	3.63173
ISY1	0	0	0.399666
ITGA2	0	0	0.331034
ITGA3	0	0.826706	0.965743
ITGA5	0	1.67793	2.08225
ITGA6	0	0.321417	0.376849
ITGAL	0	-0.416468	0
ITGAV	0	-0.211569	0
ITGB1	0	0.328481	0.442166
ITGB2	0	0	0.426775
ITGB2-AS1	0	2.14679	2.41539
ITGB4	0	1.53742	1.45827
ITGB6	0	1.46354	1.57115
ITGB8	0	0.477102	0
ITIH6	0	-0.336072	-0.884223
ITPKB	0	-0.313655	-0.454607
ITPKC	0	0	-0.344492
ITPR1	0	0	0.313787
ITPR2	0	-0.557823	-0.443597
ITPR3	0	0.321979	0.307802
ITPRID2	0	0	0.225633
ITPRIP	0.407006	0.84594	0.619523
ITPRIPL2	0	0	-0.272417
IVNS1ABP	0	0	0.399937
IWS1	0	0	0.186555
JAG1	0	0.687776	0.733676
JAK1	0	-0.145112	0
JDP2	0	0	0.562372
JMJD6	0	0.372762	0.480008
JPH1	0	0	-0.371906
JPT1	0	0.388769	0.182696
JUN	1.30697	0.438755	0
JUNB	1.36762	0.615571	0.494361
JUND	0	0.26369	0.241524
JUP	0	0.193407	0
KALRN	0	0	-0.322034
KANK2	0	0.6297	0.397251
KANSL1L	0	-0.541362	0
KANSL3	0	0	-0.190537
KARS1	0	0.170813	0
KAT5	0	0	-0.220545
KAT6B_1	0	0	-0.290192
KATNBL1	0	0	0.331984
KAZALD1	0	0	-0.263674
KAZN	0	0.29891	0
KBTBD2	0.235368	0.294546	0.42288
KBTBD3	0	0	-0.477719
KBTBD7	0	-0.434778	0
KCMF1	0	0.203456	0.23719
KCNA2	0	2.1924	1.67023
[truncated: 2,830 more rows]

## Sheet: S3_HRGr_RNA
Table S3_HRGr: Superset of differentially expressed genes (DEGs) identified by comparing HRG to Control treatment in BT474R, for every time point (adj p<0.05). 0 indicates genes that were not identified as DEGs at a given timepoint.
	HRGr_R1	HRGr_R12	HRGr_R24
AATF	0	0	0.24132
AATF_1	0	0.247426	0
ABCA1	0	-0.434143	-0.489617
ABCA3	0	0	-0.274128
ABCC11	0	0.343465	0.256541
ABCC3	0	0.732924	0.543078
ABCC8	0	0	-0.951004
ABCD3	0	-0.199557	0
ABCG1	0	-0.223373	0
ABHD17C	0	0	0.231567
ABLIM1	0	0.364437	0
ACAA2	0	0	0.218822
ACACB	0	-0.401999	0
ACAD10	0	-0.270463	-0.279956
ACADSB	0	-0.436614	-0.52592
ACER3	0	0.454982	0.313957
ACOT7	0	0.428403	0.415743
ACOX2	0	1.39768	1.78313
ACOX3	0	-0.398888	0
ACSS1	0	-0.397288	-0.411269
ACTB	0	0.389293	0
ACTG1	0	0.205041	-0.17491
ACTL6A	0	0	0.234772
ACTN1	0	0.195454	0.135702
ACTN4	0	0.245186	0
ACTN4_1	0	0.222432	0
ADA	0	0.326734	0
ADCY2	0	-0.96709	-1.35899
ADCY5	0	0	0.648898
ADCY6	0	0	-0.339862
ADD3	0	-0.441548	0
ADGRE5	0	0.718419	0
ADGRF4	0	1.34136	1.09072
ADGRL2	0	0	-0.334242
ADIPOR1	0	0.142879	0
ADORA1	0	0.821043	0.904071
ADSS1	0	-0.255378	0
AEN	0	0.544861	0
AFAP1	0	0.436874	0.231517
AFTPH	0	-0.315287	0
AGAP1	0	0.189519	0
AGL	0	-0.290261	0
AGO2	0	0.275899	0
AGPS	0	0	-0.244636
AGR2	0	0.573772	0.475343
AHCTF1	0	0	0.131924
AHDC1	0	0.237779	0
AHR	0.322582	0.388783	0.247069
AIF1L	0	-0.202939	0
AKAP13	0	0	-0.225686
AKAP9	0	-0.178726	0
ALAS1	0	0.312761	0
ALCAM	0	-0.419654	-0.333257
ALDH1A1	0	0	-1.10959
ALDH1A3	0	0.739293	0.558784
ALDH2	0	-0.221405	-0.312561
ALDH4A1	0	0	-0.332371
ALDH6A1	0	-0.362486	-0.399687
ALDOA	0	0.335442	0
ALPK3	0	0.587428	0
ALYREF	0	0	0.249411
AMIGO2	0	-0.383568	0
AMOT	0	-0.28188	-0.321814
ANKRD11	0	0.219256	0
ANKRD52	0	0	0.155586
ANLN	0	0.298959	0.237301
ANO7	0	0	-0.547421
ANP32E	0	0	0.381669
ANTXR2	0	0	0.478239
ANXA2	0	0.238281	0
ANXA2P2	0	0.230074	0
ANXA3	0	0.721505	0
AP1B1	0	0	0.158451
AP5M1	0	-0.206147	0
APCDD1	0	-0.317549	0
APH1A	0	-0.173276	0
APOD	0	-0.329464	-0.633704
AQP3	0	1.77036	0.89678
AR	0	-0.369945	-0.35645
ARAP2	0	0.397831	0
AREG	0	1.47604	0
ARF4	0	0	0.174504
ARFGEF1	0	-0.148994	-0.140376
ARHGAP23	0	0.775983	0.691037
ARHGAP23_1	0	0.667365	0.61479
ARHGAP4	0	0.545732	0
ARHGDIA	0	0.350823	0.188222
ARHGDIB	0	1.81697	1.61077
ARHGEF17	0	-0.174994	-0.260191
ARHGEF2	0	0.208154	0
ARHGEF3	0	-0.329783	0
ARHGEF37	0	-0.381798	0
ARID5B	0	-0.267845	-0.328111
ARL4A	0	0.501037	0.332766
ARL5B	0.333715	0	0
ARL6IP1	0	-0.179583	0
ARMT1	0	-0.392031	0
ARRDC3	-0.438966	-0.352707	0
ARSD	0	-0.136905	0
ARSJ	0	0.97966	0
ASAP1	0	0.199706	0
ASF1B	0	0.240026	0.258745
ASIC1	0	0.707133	0
ASPH	0	0.504053	0.695548
ASS1	0	0	0.379234
ASTN2	0	-0.313515	-0.366115
ATAD2	0	0.252656	0.31838
ATF4	0	0.197383	0.264875
ATF6B_1	0	0	-0.322145
ATG2B	0	-0.351459	0
ATN1	0	0.181167	0
ATP11A	0	0.507084	0.386616
ATP1B1	0	-0.207703	0
ATP2A3	0	0	-0.187712
ATP2B4	0	0	-0.16463
ATP2C2	0	-0.206	0
ATP5F1A	0	-0.138495	0
ATP6AP2	0	-0.219789	0
ATP6V0C	0	0.197895	0
ATP6V1A	0	-0.240102	0
ATP7B	0	0	-0.216944
ATP8A1	0	-0.553585	0
ATP8B1	0	-0.257124	0
ATP8B2	0	-0.89006	-0.484912
ATP9A	0	0	-0.175648
ATXN1	0	0.471748	0.28535
ATXN2	0	0.182124	0
ATXN7L3B	0	-0.161927	0
AURKA	0	0.217666	0
B3GALNT1	0	0.346746	0
B3GNT2	0	0.262083	0
B4GALT1	0	0.151534	0
BACH2	0	0.797189	0
BAIAP2L1	0	0.261063	0
BAMBI	0	-0.352351	0
BAZ1B	0	0	0.182606
BCAS1	0	-0.17044	-0.24304
BCL10	0.390586	0	0
BCLAF1	0	-0.154513	0
BDH1_1	0	0	-0.239344
BDKRB2	0	0.37311	0
BECN1	0	-0.252774	0
BHLHE40	0	0.690649	0
BLM	0	0	0.267718
BLOC1S3	0	0	0.416595
BMF	0	-0.236124	0
BOLA2B	0	0.283808	0
BRCA1	0	0	0.294933
BRD4	0	0.232307	0
BRI3BP	0	0.212222	0.335199
BRIP1	0	0	0.285402
BTBD11	0	-0.234011	0
BTG2	0	-0.480469	-0.39982
BUB1	0	0	0.289834
BUB1B	0	0.320739	0.334441
C11orf24	0	0.313643	0
C19orf48	0	0.284298	0
C1orf112	0	0	0.265879
C1orf198	0	-0.265079	0
C2CD2L	0	0.281052	0
C2CD4A	0	0.551962	0.432581
C6orf62	0	-0.17174	0
C8orf82	0	0	-0.348568
CAB39L	0	-0.406167	0
CACNA1D	0	0.364164	0
CACNG4	0	0.679364	0.354718
CACYBP	0	0	0.255791
CADM1	0	0	0.353102
CADPS2	0	0.653198	0.598999
CALCOCO1	0	-0.52736	-0.419811
CALCOCO2	0	-0.177749	0
CALML5	0	0.388869	0
CALR	0	-0.204942	-0.214849
CALU	0	0.168474	0.25668
CAMK2D	0	-0.296786	0
CAMK2N1	0	0.475152	0.425752
CAMSAP1	0	0.195577	0
CAP1	0	0.193377	0
CAPN13	0	0.415767	0
CAPN2	0	0.303301	0
CAPN8	0	0.733001	0
CARD14	0	-0.299684	-0.376515
CASK	0	0.15291	0
CASP2	0	0.201361	0
CAT	0	-0.2268	0
CBFA2T3	0	0.414539	0
CBLN2	0	-1.04467	-1.12762
CBX5	0	0	0.183691
CCDC170	0	-0.409879	-0.322516
CCN1	0.680623	0	0
CCNA2	0	0	0.419693
CCNB1	0	0.22004	0.222954
CCNB1IP1	0	0.265068	0.460523
CCNE2	0	0	0.268301
CCNF	0	0	0.212958
CCNL1	0.314238	0	0
CCNT2	0.23769	0	0
CCNYL1	0	0.428846	0
CCSER1	0	-0.460631	0
CCT3	0	0	0.20451
CCT5	0	0	0.210331
CCT6A	0	0	0.23942
CD276	0	0.227441	0
CD44	0	0	-0.821545
CD47	0	0.304772	0
CD63	0	0	0.194859
CD99_1	0	0.189126	0
CDC14B	0	0.319423	0
CDC20	0	0.284557	0.212195
CDC25A	0	0.382056	0.332666
CDC25B	0	0.247909	0
CDC37	0	0.17892	0
CDC42EP2	0	0.363588	0
CDC45	0	0.281746	0.392405
CDC6	0	0.404086	0.413147
CDCA2	0	0	0.325554
CDCA4	0	0	0.392311
CDCA5	0	0.249692	0.343591
CDCA7L	0	0.314699	0.355108
CDH1	0	0	-0.123049
CDH2	0	-0.458043	0
CDH5	0	1.15214	1.85939
CDK1	0	0	0.360567
CDK2	0	0.173177	0.267304
CDK6	0	0.478388	0
CDKL5	0	-0.355544	-0.279878
CDKN3	0	0.331243	0
CDR2_1	0	0.328428	0.280423
CDT1	0	0.353198	0
CEACAM5	0	0.477198	0
CEACAM6	0	0.367149	0
CEBPB	0	0	0.340737
CEBPG	0	0	0.222694
CELSR1	0	0	-0.23824
CELSR3	0	0	-0.325745
CENPE	0	0	0.261809
CENPH	0	0	0.424948
CENPI	0	0.314835	0.336421
CENPJ	0	0	0.29499
CENPN	0	0	0.38122
CENPU	0	0	0.269189
CEP126	0	-1.2262	0
CEP128	0	0	0.402192
CEP85	0	0	0.258947
CERS4	0	-0.306637	-0.253136
CFAP20	0	0.391335	0
CFLAR	0	-0.177603	0
CGNL1	0	0.218918	0
CHAF1A	0	0.300028	0.268873
CHAF1B	0	0	0.480424
CHMP1B	0	-0.18548	0
CHMP7	0	0.197355	0
CHST1	0	0	-0.533749
CHST15	0	-0.259493	0
CILK1	0	-0.200974	0
CIP2A	0	0.280858	0
CIT	0	0.331089	0
CKAP2L	0	0	0.385578
CKAP4	0	0	0.165041
CKS1B	0	0	0.368321
CLCA2	0	0	0.298354
CLDN7	0	0	0.187748
CLDN7_1	0	0	0.186999
CLEC7A	0	-1.36587	-0.877796
CLSPN	0	0.238406	0.28876
CLU	0	0.190529	0.183335
CMBL	0	-0.253907	0
CMC2	0	0	0.35332
CMSS1	0	0	0.473607
CMTR1	0	-0.219875	0
CNN2	0	0.191893	0
CNP	0	0	0.196286
CNTNAP2	0	-0.281515	0
CNTNAP2_1	0	-0.278198	0
COA5	0	-0.290236	0
COL18A1	0	0	-0.243474
COL28A1	0	0	-0.84571
COL5A1	0	0.417916	0
COL5A2	0	1.01507	0.989431
COLCA1	0	-0.510611	-0.286633
COLEC12	0	-1.09741	-1.65056
COLGALT1	0	0.194008	0
COPS9	0	0	-0.366549
CORO1A	0	0.642218	0.501547
CORO1C	0	0.229787	0
CPAMD8	0	0	-0.257122
CPD	0	-0.137273	0
CPEB3	0	-0.499542	0
CPEB4	0.346064	0.183627	0
CPNE3	0	-0.243895	0
CRABP2	0	0.634072	0
CRACR2A	0	0.353946	0
CREB3L4	0	-0.174376	0
CREB5	0	0.446476	0
CREBBP	0	0.140789	0
CREBRF	0	-0.527017	0
CRELD2	0	0	-0.257753
CRIP2	0	0.235022	0
CRIPT	0	-0.365481	0
CROT	0	-0.308114	0
CRY2	0	-0.428895	0
CRYBG1	0	0	-0.362482
CSE1L	0	0	0.28508
CSGALNACT1	0	0.892852	0.655177
CTDSP2	0	-0.333612	-0.163884
CTDSPL	0	-0.252651	0
CTNND2	0	-0.636503	-0.425234
CTSD	0	0.126677	0
CTSO	0	-0.951449	0
CTSO_1	0	-0.575683	0
CTTN_1	0	0.116914	0
CUEDC1	0	0.371883	0
CUL4B	0	-0.37584	0
CXCL8	4.89483	0	0
CXCR4	0	0.2494	0
CXXC4	0	-1.1809	0
CYB5B	0	0	0.367167
CYB5R1	0	-0.352465	-0.313008
CYFIP1_2	0	0.161886	0
CYP1A1	0	1.5378	0
CYP1B1	0	0.333859	0.412129
CYP4Z2P	0	0	-0.730383
DAPK1	0	-0.594557	-0.487732
DBF4	0	0	0.295758
DBT	0	-0.402165	0
DCAF11	0	-0.301037	0
DCAF11_1	0	-0.302082	0
DCAF15_1	0	0	0.460734
DCAF6	0	-0.172736	0
DCAF8	0	-0.177091	0
DDA1	0	0.359915	0
DDI2	0	-0.242688	0
DDX21	0	0.281942	0.160333
DDX39A	0	0	0.216545
DEDD2	0	0	0.239155
DEGS1	0	-0.270051	-0.274595
DEK	0	0	0.218245
DENND11_1	0	0	-0.176849
DGLUCY	0	-0.213746	-0.319579
DHRS3	0	0	1.00359
DHX29	0	-0.268089	0
DHX40	0	-0.190955	0
DIAPH3	0	0	0.35149
DICER1	0	0.127684	0.133444
DIP2B	0	0.206814	0
DIP2C	0	0.195858	0
DKC1	0	0	0.30517
DKK1	0.606912	0.475298	0
DLAT	0	0	0.26002
DLGAP4	0	0.189425	0
DNAAF9	0	0	-0.414764
DNAJA1	0	0	0.204777
DNAJC10	0	0	0.23544
DNASE1L1	0	0	-0.355019
DNMBP	0	0	-0.26918
DNMT1	0	0.166361	0.271807
DNPEP	0	-0.196395	0
DOCK5	0	0.767138	0.628299
DOK7	0	0.948434	0
DONSON	0	0.241651	0.240967
DPP9	0	0.228855	0
DPY19L1	0	-0.329713	0
DPY19L3	0	-0.294674	0
DPYSL2	0	0	0.381405
DPYSL5	0	0.199191	0
DRAP1	0	0.172255	0
DROSHA	0	0	0.141579
DSCC1	0	0.547441	0
DTL	0	0.366546	0.307034
DTX3L	0	-0.393225	0
DTX4	0	0.767171	0.691775
DUSP10	0.45651	0	0
DUSP16	0	0	-0.293419
DUSP16_1	0	-0.22804	-0.1999
DUSP4	0	0.302621	0.204521
DUSP5	0.371684	0	0.301775
DUSP6	0.754187	1.6629	1.08215
DUSP8_1	0	0.349604	0
DYNC2I2	0	0	0.276765
DYNLRB1	0	0.186075	0
DYSF	0	1.00928	1.01488
E2F1	0	0.349661	0.360452
E2F3	0	0	0.191746
E2F7	0	0.370567	0
EAF2	0	-0.591968	0
ECI1	0	0	0.282162
ECI2	0	-0.471793	-0.380435
ECM1	0	0.364716	0.69706
ECT2	0	0	0.281563
EDN1	1.07122	0	0
EEF1A2	0	0.320385	0
EEF1D_1	0	0.13896	0
EFNA1	0	-0.383503	0
EGR1	3.02195	0	-1.14599
EGR2	6.51455	0	0
EGR3	4.73295	0	0
EGR4	2.52249	0	0
EHF	0	-0.202876	-0.215356
EIF1AD	0	0	0.235864
EIF2AK1	0	-0.113013	0
EIF3C	0	0.156298	0
EIF3D	0	0.229668	0
EIF4EBP1	0	0.314421	0.318974
ELAPOR1	0	-0.266701	-0.313282
ELAVL1	0	0	0.165426
ELK3	0	0.685382	0
ELMO1	0	0	-0.355835
ELOVL5	0	0	0.205894
EME1	0	0.257468	0.270423
ENO2	0	0.521131	0
ENPP1	0	0.184876	0
ENPP5	0	-0.514765	0
ENTPD8	0	0	-0.804129
EOLA1	0	0.269822	0
EPAS1	0	0.485345	0.406104
EPB41L2	0	0	0.340381
EPCAM	0	0	0.151051
EPHA2	0	1.22648	0
EPHA7	0	-0.833119	-0.770006
EPHB4	0	0.379505	0
ERBB4	0	-0.939364	-0.636409
ERMP1	0	0.205548	0
ERO1B	0	-0.383223	0
ERP27	0	0	1.24713
ERRFI1	0.519799	0.551479	0
ESCO2	0	0	0.320759
ESR1	0	-0.931925	-0.658589
ESRRG	0	-0.626489	0
ETFB	0	0	0.412406
ETS2	0	0.354876	0.394031
ETV1	0	1.54495	1.58494
ETV4	0	1.2858	1.63828
ETV5	0	0.720585	0.96382
EVC	0	0	-0.244467
EVL	0	-0.292034	0
EXO1	0	0.288595	0.329857
EXOSC8	0	0	0.377698
EZR	0	0.331961	0.205492
FA2H	0	0.281821	0
FAIM2	0	0.826446	0.672185
FAM102A	0	0.134168	0
FAM107B	0	0.426178	0
FAM111B	0	0.267064	0.28751
FAM131B	0	1.67058	1.79215
FAM168A	0	-0.119173	0
FAM171B	0	-0.676068	0
FAM174B	0	0	0.215921
FAM178B	0	0.680839	0.577076
FAM20C	0	0.687311	0
FAM20C_1	0	0.832121	0
FAM210B	0	-0.227506	-0.244053
FAM214B	0	0.184349	0
FAM222B	0	0.176248	0
FAM234B	0	-0.488231	0
FAM72B	0	0.564973	0.492084
FAM72D	0	0.802853	0
FAM83A	0	0.368594	0
FAM83B	0	-0.757465	0
FANCA	0	0	0.338116
FANCD2	0	0	0.241946
FANCG	0	0.209787	0.316464
FANCI	0	0	0.289288
FARP1	0	0	0.162403
FARSB	0	0.249781	0.266678
FAT1	0	0.362149	0
FAU	0	0	0.16877
FBLN5	0	0.706544	0
FBP1	0	-0.334574	-0.292205
FBXL17	0	-0.383014	0
FBXO25	0	-0.327441	0
FBXO28	0	-0.20594	0
FBXO32	0	-0.444504	0
FBXO5	0	0	0.323615
FDPS	0	0.556196	0
FEN1	0	0	0.315743
FGD5	0	0.600444	0
FHL2	0.336767	0.529271	0.381471
FHOD3	0	-0.955033	-1.09659
FIBCD1	0	0.632769	0.611195
FIGNL1	0	0	0.290765
FIP1L1	0	0.205543	0
FKBP4	0	0	0.219747
FLCN	0	-0.276725	0
FLJ42627	0	0.36808	0
FLNA	0	0.446921	0
FLOT1	0	0.221524	0
FMNL2	0	0.312598	0
FMO1	0	-0.564169	-0.85234
FMO4	0	-0.399491	-0.690998
FNDC3B	0	0.247377	0
FNIP1	0	-0.325044	0
FOLH1	0	0	-1.01304
FOS	1.92617	0	0
FOSB	2.20701	0	0
FOXN3	0	-0.452978	0
FOXP4	0	0.322289	0
FRAT2	0	-0.270503	0
FRMD6	0	0.246368	0
FRS2	0	-0.236401	0
FSIP2	0	0	-0.852281
FTL	0	-0.20633	0
FUBP1	0	0.175294	0
FUT3	0	0.999166	0.650478
FUT9	0	-0.757278	0
FXR1	0	0	0.174276
FXR2	0	0.224078	0
FZD8	0	0.54371	0.497072
G6PD	0	0.321774	0.307535
GAA	0	-0.180447	-0.215285
GABRB3	0	-0.635052	0
GADD45B	0	0.388721	0
GALE	0	0.237603	0
GALNT10	0	0.421829	0.163993
GALNT14	0	0.524993	0.554802
GALNT18	0	0.394344	0
GALNT2	0	0	-0.25111
GALNT6	0	0.340666	0.271948
GAPDHS	0	0	-0.786913
GARS1	0	0	0.223342
GART	0	0.1843	0.184624
GAS7	0	0.502055	0.363733
GASK1B	0	-0.802794	0
GASK1B-AS1	0	-0.527253	0
GATA3	0	-1.0175	-0.689024
GATA6	0	0	-0.300927
GATAD2A	0	0.210471	0
GBP2	0	0.350844	0
GCH1	0	0.315217	0.306927
GCLC	0	-0.235282	0
GCNT2	0	-0.461378	0
GDF11	0	0.440284	0
GDF15	0	1.89028	0
GDI1	0	0.243601	0.182302
GDI2	0	0	0.146542
GDPD1	0	0.194118	0.238214
GGH	0	0	0.36243
GGT1	0	-0.238096	-0.19283
GGT6	0	0	-0.350036
GHITM	0	-0.151899	0
GINS1	0	0	0.273899
GINS2	0	0	0.401519
GIPC1	0	0.211376	0
GLCCI1	0	0	-0.43935
GLCE	0	-0.346083	0
GLUL	0	0.238153	0
GMDS	0	0	0.221207
GMNN	0	0	0.250971
GMPR2	0	-0.337948	0
GNA12	0	0.165591	0
GNPAT	0	-0.311866	0
GNPTAB	0	-0.270511	0
GP2	0	-0.553664	-0.533282
GPBP1L1	0	-0.164025	0
GPC4	0	0.352951	0.394296
GPCPD1	0	0.691649	0
GPER1	0	-1.21887	-0.657905
GPNMB	0	-0.455916	-0.595401
GPR141	0	0.414774	0
GPR153	0	0.284544	0
GPR37L1	0	0	0.958388
GPRC5A	0	1.6533	0.968113
GPT	0	0	-0.950435
GPX1	0	0	0.193474
GPX2	0	-0.753251	0
GRAMD2A	0	0.717647	0.785863
GRB10	0	-0.420546	0
GREB1	0	-0.332381	-0.33407
GRIK2	0	-0.931355	-1.22641
GRIK3	0	0.233406	0
GRN	0	-0.189644	-0.251611
GSE1	0	0.21025	0
GSK3A	0	0	0.190589
GSN	0	0.162196	0
GSTA4	0	-0.368281	-0.407725
GSTCD	0	0	0.391244
GSTM4	0	-0.276475	-0.264621
GTF2IP1	0	-0.151597	0
GTF2IRD2B	0	-0.349841	0
GTPBP4	0	0.191279	0
GTSE1	0	0.276412	0
GUCY1A2	0	0.401605	0
H19	0	0.882552	0.92064
H19_1	0	1.00037	0.770709
H2AC19	0	0	-0.716853
H2AC6	0	-0.588375	0
H2AZ1	0	0	0.196492
H2BC12	0	0	-0.252378
H2BC5	0	-0.453359	-0.53004
H6PD	0	0	-0.260398
HAT1	0	0	0.220781
HBP1	0	-0.225131	0
HCAR1	0	-0.244717	0
HCN1	0	0	-1.05437
HDAC4	0	0.661002	0.338443
HDAC5	0	-0.404016	-0.418091
HDGF	0	0	0.181229
HELLS	0	0.372654	0.309586
HELZ2	0	0	-0.297809
HEXD	0	-0.432674	-0.46196
HGD	0	0	-0.528644
HGFAC	0	0.723171	0
HIBCH	0	-0.275005	0
HIF1A	0	0.206243	0
HIP1	0	0.228004	0
HIPK2	0	0.227118	0
HJURP	0	0	0.318717
HLA-DQB1_4	0	0	-1.0067
HLTF	0	0	0.196928
HMGA1	0	0.229401	0.239385
HMGB1	0	0	0.25846
HMGCL	0	-0.442066	0
HMGCS2	0	-0.284745	-0.783419
HMGN3	0	-0.30644	0
HMMR	0	0	0.388774
HNMT	0	0	-0.335869
HNRNPA1L2	0	0	0.341734
HNRNPA1P10	0	0	0.231505
HNRNPA2B1	0	0	0.15852
HNRNPA3	0	0	0.165826
HNRNPAB	0	0	0.198883
HNRNPC	0	0	0.224272
HOMER3	0	0.396831	0
HOXB13	0	-0.524441	-0.372971
HOXC4	0	-0.446627	0
HP1BP3	0	0	0.175981
HPS1	0	-0.289942	0
HR	0	0.301789	0
HS3ST3B1	0	-0.840425	0
HS6ST3	0	-0.417894	-0.314292
HSD17B12	0	0	0.472726
HSD17B4	0	-0.190783	0
HSPA5	0	-0.17629	0
HSPA8	0	0	0.244463
HSPD1	0	0	0.176405
HTT	0	0	-0.165214
IARS1	0	0	0.205125
ICMT	0	0	0.22954
ID1	0	0.771307	0
IDH1	0	-0.181749	0
IDH3A	0	0.30845	0.335251
IDS	0	0.409749	0
IER2	0.610963	0	0
IER3	0.851266	0.981926	0.582498
IER3_1	0.607512	1.0855	0.444268
IER3_2	0	0.92419	0
IER3_3	0.483807	1.07891	0.458887
IER3_4	0.711597	0.970428	0.591347
IER3_5	0.558125	0.965827	0.627248
IER5	0	0.498459	0.521172
IER5L	0	0.384465	0
IFI30	0	-0.231211	-0.333463
IFRD1	0	0.342928	0.356686
IFT140	0	-0.217742	0
IGF2	0	0.6265	0
IGFBP3	0	-1.29908	0
IGFBP4	0	0.334087	0
IGFBP5	0	-0.592612	-0.663859
IGSF21	0	-1.07231	-1.83883
IL17RC	0	0	-0.32051
IL17RE	0	-0.224484	-0.231353
IL17REL	0	-0.56538	-0.922744
IL1R1	0	-0.383397	0
IL27RA	0	0.836593	0
IL6ST	0	-0.373122	0
ILF2	0	0	0.145316
IPO4_1	0	0	0.311365
IPO5	0	0	0.150644
IPO9	0	0	0.143151
IQCD	0	1.05999	0
IQCH-AS1	0	-0.327977	0
IQGAP1	0	0.186657	0
IQGAP2	0	0.308991	0
IQSEC1	0	0.15933	0
IRF2BP2	0	0.14155	0
IRS1	0	0.58953	0
IRS2	0.718017	0.865912	0.449426
IRX3	0	-0.380139	-0.239987
ISG20L2	0	0.193635	0
ITGA2	0	0	-0.49795
ITGA3	0	0.488816	0
ITGA5	0	0.94437	0.887124
ITGAV	0	-0.181378	0
ITGB1	0	0.202349	0.218477
ITGB4	0	0.893671	0.249773
ITGB6	0	0.84416	0.421016
ITIH6	0	0	-0.486506
ITPR2	0	-0.295099	-0.262315
ITPR3	0	0.255063	0.174836
ITPRIP	0	0.389664	0
JMJD6	0	0.267405	0
JPT1	0	0.237574	0
JUNB	0.847437	0	0
KANK2	0	0.42335	0
KAZALD1	0	-0.317511	0
KBTBD3	0	-0.577398	0
KCMF1	0	0	0.20509
KCNJ11	0	-0.421679	0
KCNMA1	0	0.18725	0
KCNN4	0	0.302903	0
KCTD13	0	0.319735	0
KDELR3	0	0.282929	0
KDM4A	0	-0.207227	0
KDM7A	0	0.330648	0
KIAA0319L	0	-0.209263	0
KIAA1328	0	-0.434218	0
KIDINS220	0	0	-0.227134
KIF18B	0	0.327206	0
KIF1A	0	0.182179	0
KIF22	0	0	0.222865
KIF24	0	0.366981	0
KIF2C	0	0	0.234237
KIF4A	0	0	0.336624
KIFAP3	0	-0.231241	0
KIFC1_2	0	0.376005	0
KIFC2	0	0	-0.4115
KITLG	0	-0.355538	0
KLC2	0	0.294022	0
KLF2	0	0.828858	0
KLF8	0	-0.569692	-0.514068
KLHL13	0	-0.554174	-0.413978
KLHL24	0	-0.435281	0
KMO	0	0.663322	0.484002
KMT5A	0	0.262458	0.27173
KNSTRN	0	0.341387	0
KNTC1	0	0.20266	0.2298
KRT15	0	0.904765	0
KRT16	0	2.25807	1.53911
KRT18	0	0.493839	0
KRT80	0	0.518822	0
KRTAP5-AS1_1	0	0.614361	0
L1CAM	0	1.86457	1.17126
LAD1	0	0.490888	0
LAMB1	0	0.329817	0.157863
LAMB2	0	0	-0.301363
LAMB3	0	0.900833	0.566161
LAMC2	0	1.18547	1.00568
LAMP2	0	-0.150696	0
LANCL1	0	-0.310886	0
LARGE2	0	0.434172	0
LARP4B	0	0	0.199977
LAS1L	0	0	0.204912
LBH	0	-0.881456	-0.704345
LCOR	0	0.154138	0
LDB3	0	0.866679	0
LDOC1	0	0.276568	0
LEF1	0	-1.10126	-0.975222
LEPR	0	-0.580784	0
LGALS9	0	0.993398	0
LIMA1	0	-0.319437	0
LIMCH1	0	0.255025	0.228589
LIMK1	0	0.269061	0
LIN54	0	0	0.309246
LIN7A	0	-0.327644	0
LIN9	0	0	0.326519
LINC01348	0	0.880986	0
LINC02246	0	-0.547387	0
LINC02437	0	0	1.31771
LINC02593	0	-0.669748	0
LINC02672	0	0.62174	0
LINC02827	0	0.607664	0
LIPG	0	1.32794	0.919165
LMAN1	0	0	0.162038
LMCD1	0	0.538301	0
LMNA	0	0.261776	0
LMNB2	0	0.208709	0
LMO3	0	-0.569086	-0.422143
LMO7	0	0.558441	0
LMX1B	0	0.172041	0
LOC100128885	0	0	0.405799
LOC100129034	0	0.162682	-0.140846
LOC102723961	0	0	-0.607669
LOC102724081	0	0	-0.854461
LOC102724788	0	0	-0.286282
LOC102724852	0	0.940172	0.945696
LOC105372578	0	-0.662087	-0.509857
LOC105372692	0	0	-0.858048
LOC105372693	0	-0.934044	-0.704882
LOC105373323	0	-1.11454	0
LOC105376328	0	0	-0.892062
LOC107985728	0	0	-0.829502
LOC107986140	0	0.319204	0.300174
LOC644936	0	0.548765	0
LOC646471	0	-0.758948	0
LOC652276	0	0.373607	0
LOXL2	0	1.18991	0.976555
LPAR3	0	0.520906	0
LPCAT1	0	0.273544	0
LPCAT1_1	0	0.267476	0
LPGAT1	0	0.231706	0.186927
LRATD1	0	-0.274423	0
LRATD2	0	0.270692	0.180635
LRBA	0	-0.200103	-0.161522
LRIG2	0	-0.230609	0
LRP1B	0	-0.68142	-1.13298
LRP5	0	0.331114	0.186232
LRP8	0	0.430455	0.352445
LRRC37A8P	0	0.690509	0
LRWD1	0	0	0.313746
LSM3	0	0	0.27362
LSR	0	0.168231	0
LTN1	0	-0.186505	0
LY6D	0	1.10312	0
LY6E	0	0.286226	0.419608
LY6E_1	0	0	0.269144
MAB21L3	0	1.3284	0
MACC1	0.215373	0.35266	0.3261
MAD2L1	0	0	0.36421
MAF	0	-1.27007	0
MAFB	0	0	-0.379567
MAFF	0.757642	0.913496	0.752758
MAGED2	0	-0.181153	-0.179084
MAL	0	0.71384	0
MAN1A2	0	-0.24324	0
MAN1C1	0	0.330791	0
MAN2A1	0	-0.210889	0
MAP1B	0	0.536472	0
MAP2K6	0	-0.886075	0
MAP3K20	0	0.40374	0.407407
MAP3K5	0	0.590837	0
MAP4	0	0.193027	0
MAP4K4	0	0.305407	0.322157
MAP7	0	0.242753	0
MAPK10	0	0	-0.503446
MAPK3	0	0.195866	0
MAPK6	0	0	0.24641
MAPK7	0	0.312812	0
MAPK8IP1	0	0.47945	0
MAPK9	0	0	0.247652
MAPRE1	0	0	0.175102
MARCHF6	0	-0.105297	0
MARCHF8_1	0	-0.397009	0
MARS1	0	0	0.21136
MAST4	0	0.333937	0
MASTL	0	0.358853	0.379733
MB	0	-0.587378	-0.507929
MBNL2	0	0.285823	0
MBOAT2	0	-0.236895	0
MBTD1	0	-0.343087	0
MCCC1	0	-0.250783	-0.357041
MCCC2	0	-0.139198	-0.180743
MCF2L	0	-0.142294	0
MCL1	0.41245	0	0
MCM10	0	0.355669	0.418918
MCM2	0	0.2523	0.303301
MCM3	0	0	0.271094
MCM4	0	0	0.238228
MCM5	0	0.416078	0
MCM6	0	0.297406	0.329795
MCM7	0	0.306716	0.338327
MCM8	0	0.253355	0.24951
MDC1	0	0	0.372561
MDFI	0	0.611813	0
ME1	0	0	0.363319
ME2	0	0.197219	0.234458
MECP2	0	0.174831	0
MED14	0	0	0.152333
MED15	0	0.230437	0
MED24	0	-0.10237	0
MELK	0	0.353269	0.371673
METTL7A	0	-0.455176	0
MFSD2A	0	0.757179	0
MGAT3	0	1.36649	0.84637
MGAT4A	0	0.443181	0.477068
MGLL	0	0.300974	0
MGST1	0	-0.17521	0
MGST3	0	0.207418	0
MICAL1	0	0.425093	0
MICAL2	0	0.677691	0.325721
MICAL3	0	0.35695	0
MID1IP1	0	0.231987	0
MIDN	0	0.304647	0
MIPEP	0	-0.279369	-0.262945
MIR9-3HG	0	0	0.277881
MIS18BP1	0	0	0.222921
MKI67	0	0.332734	0.254881
MMP16	0	-0.7182	-0.71283
MMS22L	0	0	0.280451
MN1	0	0.874956	0
MOV10	0	-0.152879	0
MPLKIP	0	-0.334393	0
MPP7	0	-0.254116	0
MRAP2	0	0.609672	0.588293
MRFAP1L1	0	-0.176287	0
MRPL20-AS1	0	-0.325805	0
MRPL3	0	0	0.190346
MRPL45P2	0	-0.290193	0
MSH2	0	0	0.249271
MST1R	0	0.45807	0
MT2A	0	0	1.82461
MTCH1	0	-0.137526	0
MTHFD2	0	0	0.306379
MTSS2	0	0.25195	0
MTURN	0	0	-0.322062
MUC2	0	2.30321	1.74275
MUC2_1	0	2.5516	1.72113
MUC2_2	0	2.95286	1.69921
MUC5AC	0	1.18377	0
MUC5AC_1	0	1.13432	0
MUC6_3	0	0.716881	0
MVP	0	0	-0.240234
MXD1	0.453162	0	0.351984
MXD4	0	-0.242155	-0.291698
MXRA8	0	0	-0.530688
MYADM	0.5383	0	0
MYBL2	0	0.280744	0.382945
MYC	0	1.22991	0
MYH14	0	0.41364	0
MYH9	0	0.304768	0
MYL12A	0	0.272214	0
MYO18A	0	0.194386	0
MYO19	0	0.25759	0.241056
MYO19_1	0	0.230067	0.264504
MYO5B	0	0.20877	0
MYO7B	0	0.906425	0
MYO9B	0	0.211239	0
MYOF	0	0.846661	0
MYORG	0	0.216974	0
MYRIP	0	-0.921894	-0.60557
NAA25	0	0	0.193972
NAA40	0	0.148578	0
NAA50	0	0	0.155301
NAB2	0.55669	0	0
NADK2	0	-0.285717	0
NAE1	0	0	0.209675
NASP	0	0.152877	0.1854
NAV2	0	1.33634	1.17383
NBEA	0	-0.366897	-0.334987
NBR1	0	-0.255287	0
NCAPD3	0	0	0.290075
NCAPG	0	0	0.314347
NCAPG2	0	0	0.304682
NCAPH	0	0	0.301152
NCAPH2	0	0	0.234209
NCCRP1	0	0.728222	0.624425
NCDN	0	0	-0.22317
NCOA7	0.971827	0	0
NCOR2	0	0.36709	0
NDC1	0	0	0.255921
NDST4	0	-1.78815	-1.53767
NEBL	0	-0.260925	-0.229457
NEK9	0	-0.166795	0
NEMP1	0	0	0.223195
NET1	0	0.2184	0
NETO2	0	0	0.297086
NEU1_4	0	0	0.495827
NEU1_5	0	0	0.385937
NEU1_7	0	0	0.282296
NFASC	0	0.460568	0
NFIB	0	-0.240987	-0.296943
NFIC	0	0.185745	0.202682
NFKBIA	-0.265388	0	0
NGRN	0	0	0.172738
NHS	0	0.358992	0
NHSL2	0	0	-0.400909
NIF3L1	0	0	0.276049
NIPA1_1	0	0	0.19422
NIPSNAP2	0	-0.145984	0
NISCH	0	0	-0.25981
NKD1	0	0.846638	0
NMD3	0	0.307142	0
NME1	0	0	0.372867
NNT	0	0	-0.209086
NOG	0	0.850384	0
NOL6	0	0.298339	0
NOMO1	0	0	0.283993
NOP14-AS1	0	0.343308	0
NORAD	0	-0.181923	0
NPAS2	0	1.04131	0.571104
NPTXR	0	0	-0.27577
NR1D2	0	-0.347189	0
NR2F6	0	0	0.259333
NR3C1	0	-0.365132	0
NR4A1	1.13773	0	0
NR4A2	0.728953	0	0
NR4A3	2.44647	0	0
NRCAM	0	-0.44253	-0.382073
NRDC	0	0	0.167279
NRK	0	0	-0.360227
NSD2	0	0.164471	0.1855
NTN1	0	0.276303	0
NUDC	0	0.349902	0.279602
NUP107	0	0	0.20915
NUP155	0	0.158038	0.24369
NUP188	0	0.110069	0.186328
NUP210	0	0.243924	0.244471
NUP50	0	0	0.174872
NUP58	0	0.208981	0.166886
NUP62	0	0.171174	0
NUP88	0	0	0.238248
NUP93	0	0	0.252181
NUTM2A	0	-0.50209	0
ODF2	0	0.193611	0.220089
ODF2L	0	0.258356	0
OGFOD1	0	0.232312	0.232609
ONECUT2	0	0.29419	0.274124
ORAI2	0	0.310206	0
ORC1	0	0.354116	0.351541
ORC6	0	0.341925	0.401085
ORMDL3	0	-0.203078	-0.121892
OSBPL11	0	0	0.242851
OSBPL7	0	0	-0.530654
OSGIN2	0	0	0.374982
OTOP3	0	-0.701671	0
OTUD1	0	-0.402259	0
PADI1	0	1.90863	0
PADI1_1	0	1.52187	1.19408
PADI3	0	1.98651	1.69297
PALLD	0	0.877539	0
PAN2	0	-0.269533	0
PANK2	0	-0.25722	0
PARM1	0	1.27117	0.963097
PARP2	0	0	0.349029
PARP4	0	0.446235	0
PATL1	0	0	0.191003
PBX2	0	-0.316363	0
PBXIP1	0	-0.391776	-0.292528
PCAT7	0	0	-0.778461
PCCA	0	-0.198892	0
PCDH11X	0	-1.33074	0
PCDH20	0	1.09958	1.04412
PCMTD1	0	-0.287992	0
PCMTD2	0	-0.277138	0
PCNA	0	0	0.413406
PCYOX1	0	-0.197661	0
PDCD4	0	-0.505971	-0.232925
PDK4	0	0.990102	0.550505
PDP2	0	0	0.263172
PDPR	0	-0.296447	0
PDSS1	0	0	0.490435
PDSS2	0	-0.288891	0
PDXK	0	0	0.206123
PDXP	0	0.284325	0
PEAK1	0	0	0.353943
PEBP1	0	0	-0.139123
PEDS1	0	0.392624	0.234778
PELP1	0	0.200531	0
PEPD	0	-0.249988	0
PEX11A	0	-0.511336	0
PEX6	0	-0.224519	0
PFN1	0	0.18809	0
PGAP3	0	-0.221831	-0.325805
PGR	0	-0.578753	-0.550067
PGRMC2	0	-0.181772	0
PHF1	0	0	0.337461
PHF19	0	0.272464	0
PHLDA2	0	1.07738	0.577777
PHLDB2	0	0.704989	0.342331
PHYKPL	0	0	-0.394998
PIK3R1	0	-0.302596	0
PIK3R2	0	0	-0.198388
PKIA	0	-0.573101	-0.424445
PKIB	0	0	0.328055
PKMYT1	0	0.317906	0
PKP2	0	0.411606	0
PLA2G15	0	-0.309868	0
PLA2G6	0	0.465257	0.39327
PLCB3	0	0.130803	0
PLCH1	0	-0.278017	0
PLEC	0	0.248429	0
PLEK2	0	1.18216	0.720855
PLEKHB1	0	0	-0.456528
PLEKHG2	0	0.840389	0
PLK1	0	0.399026	0
PLK2	0.493959	0.501624	0
PLK3	0	0	1.01204
PLP2	0	0.259192	0.224872
PLPPR2	0	0	-0.261652
PLXDC2	0	0	-0.704752
PLXND1	0	0.323626	0
PMAIP1	0	0	0.607412
PMM2	0	0.187722	0
PMP22	0	-0.814548	0
PNMT	0	0.375078	0.341147
PNP	0	0.224364	0.303364
PNPT1	0	0.210206	0.330167
PNRC1	0	-0.373386	0
POC1B	0	0	0.288683
PODXL	0	0.307587	0
POLA1	0	0	0.250143
POLA2	0	0.274725	0.259053
POLD2	0	0	0.352531
POLD3	0	0	0.271509
POLE2	0	0	0.559158
POLM	0	0	0.347621
POLR3D	0	0.377509	0.246315
POM121	0	0.144653	0
POM121C	0	0.145672	0
PPAT	0	0	0.290233
PPCS	0	-0.243689	0
PPFIBP1	0	0	-0.280239
PPL	0	0.353709	0
PPM1G	0	0.152441	0.148344
PPM1H	0	0	-0.268524
PPM1K	0	-0.688531	0
PPME1	0	0.214493	0
PPP1CB	0	0	0.164687
PPP1R14B	0	0.274584	0
PPP1R18	0	0.44904	0
PPP1R3B_1	0	-0.237553	0
PPP2R5A	0	-0.188951	0
PPP3CA	0	-0.403637	0
PPP4R1L	0	1.66247	1.17775
PPP4R3B	0	-0.1462	0
PPRC1	0	0.321208	0
PRC1	0	0.288914	0.265299
PRDM4	0	-0.1913	0
PRDX1	0	-0.188469	0
PRDX3	0	-0.258627	0
PRDX6	0	-0.154029	0
PRIM1	0	0.304758	0
PRKACB	0	-0.287263	0
PRKAR1B	0	0	-0.354442
PRKCD	0	0	0.311297
PRLR	0	-0.339944	-0.271781
PRMT1	0	0	0.193549
PRMT5	0	0	0.209251
PROM2	0	-0.183589	-0.204334
PRPF19	0	0.17164	0.173636
PRR11	0	0.297443	0.25648
PRR15L	-0.226851	0	0
PRRC2C	0	0.143474	0
PRRT1B	0	-0.592503	0
PRTG	0	0.785759	0
PSAP	0	-0.132661	0
PSAT1	0	0	0.251921
PSMB2	0	0	0.185882
PSMC3	0	0	0.22576
PSMG3-AS1	0	0	-0.458849
PTBP1	0	0.145693	0.150698
PTGES	0	0	0.432234
PTH2R	0	-0.57289	-0.64996
PTPN11	0	0.130786	0
PTPN13	0	-0.315165	-0.286827
PTPRF	0	0	-0.131439
PTPRJ	0	0.270128	0
PTRH2	0	0.170347	0
PVR	0	0.417377	0.368887
PXDN	0	0.156056	0
PXN	0	0.226953	0
PYCR2	0	0	0.255291
QKI	0	0.496465	0.351725
RAB15	0	-0.159246	0
RAB18	0	-0.187665	0
RAB27B	0	-0.202687	0
RAB29	0	-0.381788	0
RAB31	0	0.995831	0
RACGAP1	0	0	0.278383
RAD18	0	0	0.414892
RAD23A	0	0.200845	0.187845
RAD51	0	0.367967	0.35415
RAD51C	0	0	0.303096
RAD54B	0	0	0.391134
RAI1	0	0.223027	0
RAI2	0	0.26433	0
RALGAPA2	0	0.344389	0
RALGPS2	0	-0.271695	0
RAN	0	0	0.142183
RANBP1	0	0	0.300059
RAP1GAP	0	0.53831	0.247071
RAP1GAP2	0	0.451986	0
RAPGEF3	0	0.906262	0.680324
RAPGEF5	0	0.36257	0.311233
RARA	0	0.300194	0
RASD1	1.66653	1.04279	0
RASGEF1A	0	0.587648	0
RASSF3	0	0.241327	0.164594
RASSF6	0	0.612739	0
RASSF8	0	0.392005	0
RBBP9	0	-0.25098	0
RBL2	0	-0.289572	0
RBM20	-0.72755	-0.951146	-0.683184
RBM47	0	-0.182196	0
RBMS1	0	0.281848	0
RBPMS	0	0.312217	0
RDH10	0	0.893201	0.470119
RECQL5	0	-0.288492	0
REEP1	0	-0.497982	-0.516253
RELT	0	0.529941	0
RET	0	0.32413	0.257672
RFC2	0	0.239633	0.306218
RFC3	0	0	0.296117
RFC4	0	0	0.285193
RFWD3	0	0	0.230473
RFX5	0	-0.368626	0
RGL2_1	0	-0.238254	0
RGMA	0	0.693896	0
RGPD6	0	0	0.296205
RGS16	0	0.751805	0
RGS3	0	0.264165	0
RHBDL3	0	-1.02088	-0.851673
RHOA	0	0.19119	0.192133
RHOBTB2	0	0.585619	0
RHPN2	0	0.306589	0
RIF1	0	0	0.189412
RIPOR2	0	0	-0.935506
RIPOR3	0	0.523022	0
RMDN1	0	-0.232104	0
RNA45SN3	0	0	0.875402
RNASE4	0	-0.46702	0
RNASEH2A	0	0.204808	0.328676
RNF123	0	0	-0.219441
RNF125	0	-0.648783	0
RNF139	0	-0.375572	0
RNF43	0	-0.160503	0
RNPS1	0	0.170854	0.177461
RPA1	0	0	0.282089
RPL12	0	0.228275	0
RPL23	0	0.139205	0
RPL27	0	0	0.172741
RPL28	0	0.156311	0
RPL35	0	0.204784	0.203925
RPL5	0	0	0.139152
RPL8	0	0.186094	0.181034
RPLP0P2	0	0	-0.363306
RPS17_1	0	0.185956	0
RPS2	0	0	0.140606
RPS5	0	0	0.153521
RPS6KA2	0	0.461696	0
RPS6KA3	0	0	0.226078
RRAGB	0	-0.369847	0
RRAS	0	0.45753	0
RRM1	0	0	0.299705
RRM2	0	0	0.409057
RRM2B	0	-0.260372	0
RSAD1	0	-0.2736	0
RSBN1L	0	-0.219532	0
RTL6	0	0.158242	0
RTN3	0	-0.150657	0
RWDD2A	0	-0.344602	0
S100A10	0	0.632721	0.33319
S100A11	0	0.334788	0.254553
S100A14	0	0.335328	0.146198
S100A16	0	0.461608	0.276048
S100A9	0	1.13478	1.79523
S100P	0	0	0.489079
S1PR3	0	-0.277819	0
SAE1	0	0	0.198803
SAMD11	0	-0.531565	0
SART1	0	0.194709	0
SAT1	0	0.573026	0.455753
SATB1	0	-0.640491	-0.415202
SAYSD1	0	-0.531594	-0.3183
SBDSP1	0	0.279998	0
SC5D	0	0	0.317321
SCAF4	0	0.20493	0
SCGB1D2	0	-0.376382	-0.427151
SCGN	0	0	-0.576911
SCML1	0	0	0.349156
SCPEP1	0	-0.485923	0
SDC1	0	0.296977	0.19293
SDK1	0	0.538133	0
SEC14L1	0	-0.329359	0
SEC23A	0	0	0.188627
SEC23B	0	0	0.194063
SEL1L	0	-0.257091	0
SELENBP1	0	-0.589774	-0.527366
SELENOH	0	0	-0.212463
SELENOP	0	-0.831751	-0.71641
SEMA5A	0	0.751885	0
SEPHS2	0	-0.196617	0
SEPTIN11	0	0.227132	0.233796
SEPTIN9	0	0.469275	0.240765
SERP1	0	-0.213838	0
SERPINB8	0	0.611231	0
SESN3	0	-0.722741	-0.603207
SF3B2	0	0	0.13734
SF3B3	0	0	0.135102
SFMBT2	0	0.286552	0
SFN	0	0.392758	0
SGMS1	0	-0.283743	-0.239008
SGO1	0	0	0.385202
SH3BP1	0	0.458399	0
SH3PXD2A	0	1.02912	0
SH3PXD2B	0	0.276105	0
SH3RF3	0	0.556665	0.32914
SH3TC1	0	0.566748	0
SHB	0	0.356299	0.297435
SHCBP1	0	0	0.381675
SHISA2	0	0.988106	0.78654
SHLD1	0	0.40898	0
SIDT2	0	-0.441173	-0.264711
SIPA1L2	0	0.559406	0.424076
SIX2	0	0.48592	0
SKA2	0	0	0.181706
SKIL	0.426273	0	0
SLA	0	-1.09088	0
SLC19A2	0.283586	0	0
SLC1A5	0	0	0.21535
SLC20A1	0.237622	0.18319	0
SLC22A23	0	0.295358	0.294525
SLC24A3	0	0	-0.562737
SLC25A11	0	0.204778	0
SLC25A25	0.338687	0	0
SLC25A5	0	0	0.194381
SLC25A6	0	0.225241	0
SLC25A6_1	0	0.182258	0
SLC2A13	0	-0.470352	0
SLC38A7	0	0	-0.401531
SLC39A9	0	-0.211573	0
SLC40A1	0	-0.47345	0
SLC44A1	0	-0.166574	0
SLC45A3	0	1.03392	0.853907
SLC45A4	0	0.390128	0
SLC4A7	0	0.224916	0.248045
SLC50A1	0	-0.223434	0
SLC5A3	0	-0.221342	0
SLC6A17	0	0.589985	0.424755
SLC7A1	0	0.349838	0.287764
SLC7A2	0	-0.200775	0
SLC9A3-AS1	0	0	-0.471893
SLC9A7	0	0.279338	0.254425
SLCO5A1	0	0	0.804681
SLFN5	0	-0.313782	-0.24176
SLIT1	0	-0.792668	-0.834991
SMARCA4	0	0.17391	0.133423
SMC1A	0	0.155243	0.221714
SMC2	0	0	0.196108
SMC4	0	0	0.255459
SMIM19	0	-0.426729	0
SMPD1	0	-0.428173	0
SMPD2	0	0.309171	0
SMS	0	0.281535	0.313687
SNORD140	0	0.760749	0
SNORD141A	0	0.185925	0
SNORD141B	0	0.41994	0
SNRK	0	-0.398	0
SNRPB	0	0	0.17497
SNRPG	0	0	0.274204
SNX1	0	-0.172781	0
SNX30	0	-0.413877	0
SOCS2	0	-1.11976	-1.03865
SORD	0	-0.335572	-0.275324
SORL1	0	0.441707	0
SORL1-AS1	0	1.46008	0
SOX12	0	-0.236163	-0.192334
SOX13	0	0.223063	0
SOX2	0	-0.932737	-0.670282
SOX4	0	0	-0.256764
SOX9	0	0.367808	0.571611
SP110	0	0.30261	0
SP6	0	0.422689	0
SPAG5	0	0	0.211741
SPEN	0	0.221238	0
SPG21	0	-0.175139	0
SPHK1	0	0	0.835003
SPICE1	0	0.238953	0
SPINDOC	0	0.239128	0
SPNS2	0	1.04104	0.382368
SPOCK1	0	0	-0.91808
SPON2	0	0.227541	0
SPOP	0	-0.335516	0
SPRED1	0	0	0.316482
SPRED2	0	0.340475	0.221118
SPRY4	0.779161	1.14731	0.687763
SPTBN1	0	0.227482	0
SPTLC2	0	0	-0.202902
SPTSSB	0	1.02964	0.656042
SQSTM1	0	-0.163639	0
SRCIN1	0	0.716791	0
SRCIN1_1	0	0.63804	0.233864
SRF	0.318865	0	0
SRGAP1	0	0	-0.467818
SRGAP2C	0	0	0.311213
SRGAP3	0	-0.488577	0
SRP72	0	0	0.186718
SSR3	0	0	0.256689
ST3GAL1	0	0.44131	0
ST3GAL4	0	0.31055	0
ST3GAL5	0	0	0.220664
ST6GAL1	0	0	-0.177255
ST6GALNAC2	0	0.229678	0
STAT2	0	-0.346893	0
STAT6	0	-0.381592	0
STIL	0	0.31469	0.391507
STIP1	0	0.192142	0.245848
STK40	0	0.231922	0
STON1	0	-1.17827	-0.747315
STRN4	0	0.160223	0
STX16-NPEPL1	0	-0.776789	0
SULF2	0	1.07302	0.864474
SUPT16H	0	0	0.148762
SUSD4	0	-0.450552	-0.507086
SUV39H1	0	0	0.380397
SVIL	0	0.177188	0
SYBU	0	-0.4132	0
SYCP2	0	-0.347048	0
SYNE1	0	-0.858261	0
SYNPO2L	0	1.10287	0
SYT1	0	0	-0.577906
SYT16	0	0.760062	0.392304
SYT7	0	0	-0.232419
SYTL2	0	0.221382	0
TACC3	0	0.256935	0.224914
TANC1	0	0.345489	0
TANC2	0	0.332813	0
TAP1_6	0	-0.577389	0
TAPT1	0	-0.340508	0
TBC1D1	0	0.549178	0
TBC1D23	0	-0.27644	0
TBC1D30	0	0.193027	0
TBC1D8	0	0.251351	0
TBCK	0	-0.382383	0
TBX2	0	-0.506893	0
TBX3-AS1	0	0	-1.08229
TCEA2	0	-0.315979	0
TCF19_2	0	0.444835	0
TCF19_6	0	0.481208	0
TCF7L1	0	0.331839	0
TCN1	0	0	0.494879
TCOF1	0	0.360554	0.294723
TENM2	0	0.396438	0
TESK2	0	-0.851065	-0.50808
TET2	0	0	-0.193023
TFDP1	0	0	0.171866
TFF1	0	0	0.370053
TH	0	0.883827	0.56612
THBS1	0	0	-0.323718
THNSL2	0	-0.289036	-0.333789
THRA	0	-0.199664	0
THRB	0	-0.301748	0
THSD4	0	0.784906	0
TIAM1	0	0.237432	0
TICRR	0	0	0.374506
TIMELESS	0	0	0.21098
TIMM23	0	0	0.221696
TIMP1	0	0.53895	0.654852
TIMP2	0	0.532507	0.319268
TM9SF3	0	-0.193847	0
TMEM116	0	-0.48519	-0.371219
TMEM129	0	-0.26806	0
TMEM150C	0	-0.298993	-0.226729
TMEM164	0	-0.242801	0
TMEM184A	0	0	-0.219163
TMEM209	0	0.27161	0
TMEM243	0	-0.385662	0
TMEM30A	0	-0.19175	0
TMEM40	0	1.18311	0
TMEM42	0	-1.07831	0
TMEM45B	0	0.656949	0.359263
TMEM59	0	-0.244241	0
TMEM62	0	-0.509511	-0.278252
TMEM63A	0	0.188992	0
TMEM63B	0	0	-0.158247
TMEM65	0	0.310512	0
TMEM92-AS1	0	0	1.47612
TMEM94	0	-0.176171	-0.193092
TMPO	0	0	0.363635
TMPRSS4	0	0.542261	0.395711
TMSB10	0	0.162254	0
TMSB4X	0	0.190338	0
TNC	0	0.855976	0.674376
TNFAIP2	0	0	0.421835
TNFAIP8	0	0.557629	0
TNFRSF10A	0	0.563332	0
TNFRSF10B	0	0.30431	0
TNFRSF11A	0	0	0.790997
TNFRSF12A	0	0.45763	0.352274
TNFRSF19	0	-0.487847	-0.364355
TNFRSF21	0	1.03005	0.499534
TNIK	0	1.99431	0
TNS1	0	0.287318	0
TNS3	0	0.694486	0.366773
TNS4	0	1.06437	0
TOMM34	0	0.171742	0
TOMM40	0	0.265277	0
TOPBP1	0	0	0.2306
TOX3	0	-0.239456	0
TP53I11	0	0.182341	0
TP53INP1	0	-0.446947	0
TP53INP2	0	0.265977	0
TPM1	0	0.360949	0
TPM3	0	0	0.189709
TPM4	0	0.33643	0.167304
TPPP	0	-0.282839	-0.28819
TPX2	0	0.27865	0.248342
TRAK2	0	-0.278212	-0.274415
TREM1	0	0	1.3175
TRIB1	0.589422	0	0
TRIB3	0	0.368327	0
TRIM25	0	-0.192082	-0.152668
TRIM29	0	1.09118	0
TRIM47	0	0.494604	0
TRIM62	0	0.199618	0
TRIOBP	0	0.343415	0.341401
TRIP13	0	0.378694	0.313493
TRMT1L	0	-0.27256	0
TRPS1	0	-0.438403	-0.333944
TRUB2	0	-0.151704	0
TSC22D2	0	0.243413	0
TSN	0	-0.156689	0
TSPAN1	0	0.286989	0.36276
TSPAN12	0	-0.23855	0
TSPAN14	0	0.498032	0.197496
TSPAN15	0	0.269723	0
TSPAN8	0	-0.79205	0
TSPEAR	0	0.546328	0
TSPO	0	-0.194068	-0.227633
TSPOAP1	0	-0.27902	-0.4371
TSPYL1	0	-0.153208	0
TTC39A	0	-0.343243	0
TTF2	0	0.255121	0
TTI1	0	0	0.222958
TUBA1A	0	0	0.22761
TUBA1B	0	0.21393	0.305169
TUBA1C	0	0.289492	0.232579
TUBA4A	0	0.50541	0
TUBB	0	0	0.206054
TUBB_1	0	0	0.215299
TUBB_3	0	0.224533	0.214308
TUBB_4	0	0	0.21091
TUBB_5	0	0.199134	0.234127
TUBB_7	0	0	0.241632
TUBB3	0	0.23	0
TUBG1	0	0.268786	0.340744
TULP3	0	0.294077	0
TWF2	0	0.250504	0
TWSG1	0	-0.279604	0
TXNDC16	0	-0.277583	0
TXNRD1	0	0	0.200255
TXNRD2	0	-0.308362	0
TYMS	0	0	0.304513
UAP1L1	0	-0.36947	0
UBE2C	0	0.376816	0
UBE2I	0	0.167096	0
UBE2M	0	0.24554	0.20007
UBE2Q2	0	-0.287647	0
UBE2S	0	0.434238	0.389285
UBE2T	0	0.308584	0.371103
UBE4B	0	0	0.25292
UBFD1	0	-0.162581	0
UBR1	0	-0.200853	0
UBR3	0	-0.23744	0
UBR7	0	0	0.219945
UBXN4	0	-0.145335	0
UCHL5	0	0	0.226151
UFD1	0	0.160872	0.261561
UGDH	0	0.538893	0
UGT3A2	0	-0.338641	-0.502554
UHRF1	0	0.433716	0.398204
UNC13B	0	-0.217719	-0.240949
UNC13D	0	0.648491	0
UPK1A	0	0	-0.460672
USP31	0	0	0.307165
USP54	0	-0.46654	-0.487504
UST	0	-0.493874	0
UTRN	0	0.709534	0.475784
VARS1	0	0.332992	0
VAV2	0	0.326944	0
VCL	0	0.13859	0
VCP	0	-0.098842	0
VDR	0	0.672696	0.309613
VEGFA	0	0.326248	0
VHL	0	-0.202963	0
VIPR1	0	0	-0.506178
VPS39	0	-0.240429	0
VPS41	0	-0.232033	0
VPS4B	0	-0.188099	0
VPS8	0	-0.241442	0
VRK1	0	0	0.522247
VSIG10L	0	0	0.698591
VTCN1	0	0.581884	0
WAC	0	0	0.125296
WAC-AS1	0	-0.313716	0
WARS1	0	0	0.508437
WASF2	0	0.195348	0
WBP11	0	0	0.254856
WDHD1	0	0	0.259635
WDR1	0	0.216547	0
WDR43	0	0.21777	0
WDR6	0	-0.244666	-0.17887
WDR76	0	0.353342	0.27262
WIZ	0	0.14579	0
WLS	0	0	-0.20712
WWC1	0	0.206108	0
WWC3	0	0.200687	0
XPNPEP3	0	-0.244851	0
XRCC2	0	0.345251	0.279288
XRCC5	0	0	0.143184
XYLT2	0	-0.17586	-0.183288
YARS1	0	0.217637	0.198871
YBX1	0	0.158277	0.187555
YPEL5	0	-0.224167	0
ZBTB1	0	-0.248486	0
ZBTB10	0	-0.28186	0
ZBTB44	0	-0.296821	0
ZC3H12C	0	0.417392	0
ZDHHC3	0	-0.261465	-0.250086
ZFAND3	0	0.155987	0
ZFP14	0	-0.330544	0
ZFP30	0	-0.26418	0
ZFP36	0.589079	0	0
ZFP36L1	0.362498	0.189051	0
ZKSCAN1	0	-0.272491	-0.193304
ZMIZ1	0	0.180662	0
ZMYM6	0	-0.237359	0
ZNF181	0	-0.544052	0
ZNF302	0	-0.321564	0
ZNF518A	0	-0.186864	0
ZNF552	0	0	-0.413675
ZNF584	0	0	0.50854
ZNF589	0	0	-0.520367
ZNF598	0	0.223892	0
ZNF675	0	-0.235875	0
ZNF680	0	-0.252726	0
ZNF703	0	0.42015	0.218342
ZNF704	0	-0.150988	0
ZNF710	0	0.314981	0.276899
ZNF714	0	0	0.203225
ZNF737	0	0	-0.416039
ZNF750	0	0	-0.55851
ZNF765	0	-0.272097	0
ZNF768	0	0	0.227024
ZSWIM4	0	0.341185	0
ZWILCH	0	0	0.302761
ZWINT	0	0	0.280618
ZYX	0	0.524155	0
ZYX_1	0	0.426394	0.519641

## Sheet: S4_SMLM
Table S4: Summary of cluster measurements and associated p values with trastuzumab-AF647 as probe , for EGF and HRG treated cells.
Trastuzumab	EGF									EGF (p values for qSMLM data)			Mean density (molecules/µm2)	Cluster radius (nm)	HER2 / cluster	Clustered HER2 (%)	# of HER2 clusters / ROI
	BT474				BT474R					Trastuzumab detection BT474	0 vs.	0.5	0.397033	1.74098e-06	0.235616	0.0114649	0.00277258
Time (hr)	0	0.5	1	12	0	0.5	1	12				1	1.71381e-05	1.68194e-06	0.110231	0.0526753	0.000159466
Density (molecules/µm2)												12	0.00133647	0.051663	0.00070847	0.257492	0.216974
Mean ± SEM	197 ± 5	199 ± 6	157 ± 8	150 ± 14	181 ± 6	175 ± 7	119 ± 5	120 ± 9			0.5 vs.	1	3.2021e-05	0.278235	0.224518	0.399142	0.0966696
Median	195	194	179	154	178	174	115	115				12	0.00122961	0.00252127	0.00196682	0.0051464	0.164572
CV (%)	20.6	25	31.7	58.6	29	28.8	28.8	48.7			1 vs.	12	0.34405	0.00401565	0.0202788	0.0221475	0.04514
P-valuesplit	0.7	0.3	0.5	0.4	0.4	0.3	0.4	0.5		Trastuzumab detection BT474R	0 vs.	0.5	0.24017	0.000269492	0.216366	0.275747	0.101906
												1	1.81673e-12	3.42828e-08	0.176888	0.338819	1.02309e-05
Cluster radius (nm)												12	1.90862e-07	6.13133e-06	0.251598	0.196884	0.00250784
Mean ± SEM	19.8 ± 0.6	16.1 ± 0.5	16.4 ± 0.3	18.4 ± 0.6	19.1 ± 0.5	16.5 ± 0.5	15.1 ± 0.3	15.8 ± 0.4			0.5 vs.	1	8.098e-10	0.00689395	0.0124776	0.417661	0.00185447
Median	19.4	15.4	16.5	18	18.6	15.8	14.6	16.3				12	2.96316e-06	0.14178	0.0307958	0.348568	0.0475181
CV (%)	17.6	18.7	8.22	15.5	15.5	19.9	8.51	12.5			1 vs.	12	0.443775	0.0756177	0.388677	0.28882	0.234899
P-valuesplit	0.5	0.6	0.4	0.6	0.5	0.4	0.3	0.4		Trastuzumab detection	BT474 vs. BT474R	0	0.0178711	0.188795	0.143334	0.0244873	0.00158254
												0.5	0.00458945	0.280132	0.417163	0.298247	0.054409
HER2 / cluster												1	8.2203e-05	0.0013437	0.151623	0.301068	0.00135081
Mean ± SEM	2.5 ± 0.1	2.7 ± 0.1	2.9 ± 0.3	3.8 ± 0.3	2.9 ± 0.3	2.7 ± 0.1	3.3 ± 0.2	3.2 ± 0.3				12	0.0393861	0.000709767	0.0729868	0.00241799	0.00272197
Median	2.2	2.31	2.56	3.47	2.32	2.63	3	2.69
CV (%)	35.7	35	41.5	39.3	59.7	30.6	32.4	39.3
P-valuesplit	0.2	0.5	0.2	0.5	0.5	0.6	0.2	0.3
Clustered HER2 (%)
Mean ± SEM	48.7 ± 2	43.1 ± 2	43.8 ± 2	50.6 ± 2	43.4 ± 2	41.8 ± 2	42.3 ± 2	40.7 ± 2
Median	48.9	41.8	47.2	47.5	43	42	42.6	44.5
CV (%)	22.3	25.2	24.5	20.5	24.7	27.8	16.4	29.5
P-valuesplit	0.4	0.4	0.4	0.7	0.5	0.6	0.6	0.4
# of HER2 clusters / ROI
Mean ± SEM	1122 ± 60	902 ± 48	804 ± 57	1022 ± 111	880 ± 51	783 ± 55	590 ± 33	642 ± 63
Median	1053	904	860	832	820	694	553	764
CV (%)	32.6	35.4	32.4	49.8	31.9	49.3	24.3	47.7
P-valuesplit	0.6	0.6	0.5	0.6	0.8	0.5	0.4	0.7
Coverslips imaged	3	3	2	3	3	3	2	2
Total cells	19	15	10	10	20	15	10	10
Total ROIs	64	59	39	36	77	60	37	37
Trastuzumab	HRG									HRG(p values for qSMLM data)			Mean density (molecules/µm2)	Cluster radius (nm)	HER2 / cluster	Clustered HER2 (%)	# of HER2 clusters / ROI
	BT474				BT474R					Trastuzumab detection BT474	0 vs.	0.5	0.350302	0.0205815	0.223606	0.362305	0.448142
Time (hr)	0	0.5	1	12	0	0.5	1	12				1	8.45241e-06	9.06973e-07	0.0148183	0.124857	0.0544231
Density (molecules/µm2)												12	4.57251e-06	0.00357491	7.06175e-05	0.352352	0.126386
Mean ± SEM	197 ± 5	200 ± 5	254 ± 12	250 ± 10	181 ± 6	165 ± 5	204 ± 9	224 ± 8			0.5 vs.	1	2.28039e-05	0.0216001	0.008803	0.262789	0.0705427
Median	195	197	252	253	178	153	184	243				12	1.46421e-05	0.383015	0.000128835	0.242385	0.158944
CV (%)	20.6	19.9	35	31.5	29	25.3	33.5	27			1 vs.	12	0.39939	0.0160981	0.0155182	0.0530764	0.273513
P-valuesplit	0.7	0.5	0.3	0.5	0.4	0.4	0.7	0.3		Trastuzumab detection BT474R	0 vs.	0.5	0.0201028	0.0205833	0.332493	0.433711	0.243905
												1	0.0187057	0.000114119	0.274938	0.405393	0.134526
Cluster radius (nm)												12	2.08949e-05	5.09982e-05	0.0723586	0.34625	0.204549
Mean ± SEM	19.8 ± 0.6	17.9 ± 0.7	16.3 ± 0.3	17.6 ± 0.5	19.1 ± 0.5	17.5 ± 0.6	16.6 ± 0.3	16.4 ± 0.3			0.5 vs.	1	0.000144828	0.0824877	0.0708179	0.48041	0.0393889
Median	19.4	17.3	15.9	16.7	18.6	17.5	16.3	16.1				12	1.01447e-08	0.0534952	0.00492837	0.275535	0.0665846
CV (%)	17.6	18.6	14.9	20.9	15.5	19.1	14.5	14.2			1 vs.	12	0.0471988	0.382286	0.0623812	0.218669	0.37968
P-valuesplit	0.5	0.5	0.6	0.4	0.5	0.6	0.5	0.6		Trastuzumab detection	BT474 vs. BT474R	0	0.0178711	0.188795	0.143334	0.0244873	0.00158254
												0.5	3.30458e-06	0.317675	0.090012	0.0909091	0.00025924
HER2 / cluster												1	0.000345825	0.280086	0.216076	0.140739	0.000239619
Mean ± SEM	2.5 ± 0.1	2.3 ± 0.2	3.0 ± 0.1	3.5 ± 0.2	2.9 ± 0.3	2.8 ± 0.2	3.1 ± 0.1	3.4 ± 0.1				12	0.0213851	0.0265973	0.472698	0.00083014	0.00015466
Median	2.2	2	2.8	3.2	2.3	2.2	3.3	3.3
CV (%)	35.7	46.3	31.9	35.4	59.7	46.2	30.6	30.4
P-valuesplit	0.2	0.6	0.3	0.5	0.5	0.3	0.6	0.5
Clustered HER2 (%)
Mean ± SEM	48.7 ± 2	47.7 ± 2	46.0 ± 1	49.6 ± 2	43.4 ± 2	43.8 ± 2	43.9 ± 1	42.4 ± 1
Median	48.9	47.6	47	48.1	43	45.3	44.4	42.2
CV (%)	22.3	21.7	22.6	23.5	24.7	25.6	20.8	24.5
P-valuesplit	0.4	0.5	0.7	0.5	0.5	0.7	0.4	0.6
# of HER2 clusters / ROI
Mean ± SEM	1122 ± 60	1134 ± 61	1275 ± 72	1219 ± 58	880 ± 51	827 ± 56	959 ± 49	938 ± 47
Median	1053	1217	1371	1205	820	824	880	992
CV (%)	32.6	26	41.3	33.4	31.9	40.2	35.6	35.3
P-valuesplit	0.6	0.4	0.5	0.7	0.8	0.4	0.5	0.4
Coverslips imaged	3	3	3	3	3	3	3	3
Total cells	19	15	15	15	20	15	15	15
Total ROIs	64	59	60	57	77	57	60	56

[truncated: 15 more sheets: S4.1_pval, S5_EGF_Hall, S5_HRG_Hall, S5_EGFr_Hall, S5_HRGr_Hall, S6_EGFR1_enhancers, S6_EGFR12_enhancers, S6_EGFR24_enhancers, S6_HRGR1_enhancer, S6_HRG12_enchancer, S6_HRG24_enhancer, S7_DegPattern_EGF, S8_StressMasterList, S9_DiffNetwork_WithPValues, S10_TurquoiseModule]
